# Supplementary material for: Receptor-mediated cargo hitchhiking on bulk autophagy
Source: EMBO J. 2024 May 16;43(15):3. doi: 10.1038/s44318-024-00091-8 (PMC11294605; doi:10.1038/s44318-024-00091-8)
Supplement: Supplementary file 2 — Table EV1 [file 44318_2024_91_MOESM2_ESM.xlsx]

## Sheet: Strains
Table EV1: Strains used in this study
Strain	Genotype	Figures	Reference
X2180-1B	MATa SUC2 mal mel gal2 CUP1	NA	Mortimer and Johnston, 1986
BY4741	MATa his3D1 leu2D0 met15D0 ura3D0	NA	Brachmann et al., 1998
MMY209	X2180-1B atg15D::kanMX6	1B, 1C, 1D, 5D, 5E, 5F, EV3D	Kawamata et al., 2022
SMY105	X2180-1B atg15D::kanMX6 atg2D::natNT2	1B, 1C, 1D, 5D	Kawamata et al., 2022
yet1107	X2180-1B hab1::HAB1-mGFP::natNT2 vph1::VPH1-2mCherry::hphNT1	2A, 2B, 2C, 2D, 3B, EV1A, S1, EV2C	This study
ISD861	X2180-1B pgk1::PGK1-mGFP::natNT2 vph1::VPH1-2mCherry::hphNT1	2A	This study
ScSH186	X2180-1B fas1::FAS1-mGFP::natNT2 vph1::VPH1-2mCherry::hphNT1	2A	This study
ScSH192	X2180-1B ald6::ALD6-mGFP::natNT2 vph1::VPH1-2mCherry::hphNT1	2A	This study
yet1108	X2180-1B hab1::HAB1-mGFP::natNT2 vph1::VPH1-2mCherry::hphNT1 atg2D::kanMX6	2B, 2C, 2D, S1, EV3F	This study
yet1182	X2180-1B hab1::HAB1-mGFP::natNT2 ATG8::zeoNT3-ATG8pro-2mCherry-ATG8	EV1B, EV1C	This study
yet1165	X2180-1B hab1::HAB1-mGFP::natNT2 vph1::VPH1-2mCherry::hphNT1 atg1D::kanMX6	2C, 2D, EV1A, S1	This study
HSY111	X2180-1B hab1::HAB1-mGFP::natNT2 vph1::VPH1-2mCherry::hphNT1 atg15D::kanMX6	2C, S1	This study
yet1200	X2180-1B hab1::HAB1-mGFP::natNT2 vph1::VPH1-2mCherry::hphNT1 atg3D::kanMX6	2D	This study
yet1167	X2180-1B hab1::HAB1-mGFP::natNT2 vph1::VPH1-2mCherry::hphNT1 atg8D::kanMX6	2D	This study
yet1181	X2180-1B hab1::HAB1-mGFP::natNT2 vph1::VPH1-2mCherry::hphNT1 atg9D::kanMX6	2D	This study
yet1168	X2180-1B hab1::HAB1-mGFP::natNT2 vph1::VPH1-2mCherry::hphNT1 atg11D::kanMX6	2D	This study
yet1203	X2180-1B hab1::HAB1-mGFP::natNT2 vph1::VPH1-2mCherry::hphNT1 atg13D::kanMX6	2D	This study
yet1169	X2180-1B hab1::HAB1-mGFP::natNT2 vph1::VPH1-2mCherry::hphNT1 atg14D::kanMX6	2D	This study
yet1170	X2180-1B hab1::HAB1-mGFP::natNT2 vph1::VPH1-2mCherry::hphNT1 atg17D::kanMX6	2D	This study
yet1172	X2180-1B hab1::HAB1-mGFP::natNT2 vph1::VPH1-2mCherry::hphNT1 atg20D::kanMX6	2D	This study
yet1164	X2180-1B hab1::HAB1-mGFP::natNT2 vph1::VPH1-2mCherry::hphNT1 atg24D::kanMX6	2D	This study
yet1204	X2180-1B hab1::HAB1(aa: 1-110)-mGFP::natNT2 vph1::VPH1-2mCherry::hphNT1	3B	This study
yet1205	X2180-1B hab1::HAB1(aa: 1-80)-mGFP::natNT2 vph1::VPH1-2mCherry::hphNT1	3B	This study
yet1206	X2180-1B hab1::HAB1(aa: 1-50)-mGFP::natNT2 vph1::VPH1-2mCherry::hphNT1	3B	This study
yet1208	X2180-1B hab1::HAB1(aa: 1-46)-mGFP::natNT2 vph1::VPH1-2mCherry::hphNT1	3B	This study
yet1209	X2180-1B hab1::HAB1(aa: 1-42)-mGFP::natNT2 vph1::VPH1-2mCherry::hphNT1	3B	This study
yet1210	X2180-1B hab1::HAB1(aa: 1-38)-mGFP::natNT2 vph1::VPH1-2mCherry::hphNT1	3B	This study
yet1211	X2180-1B hab1::HAB1(aa: 1-34)-mGFP::natNT2 vph1::VPH1-2mCherry::hphNT1	3B	This study
yet1207	X2180-1B hab1::HAB1(aa: 1-20)-mGFP::natNT2 vph1::VPH1-2mCherry::hphNT1	3B	This study
yet1271	X2180-1B hab1::HAB1-mGFP::natNT2	3D, 3E, 3G, EV2A	This study
yet2043	X2180-1B hab1::HAB1(aa: 1, 19-144)-mGFP::natNT2	3E, EV2A	This study
yet2045	X2180-1B hab1::HAB1(aa: 1, 31-144)-mGFP::natNT2	EV2A	This study
yet1352	X2180-1B hab1::HAB1(aa: 1, 43-144)-mGFP::natNT2	5A, 5B, EV2A	This study
yet2393	X2180-1B hab1::HAB1(F7A, F10A, F14A)-mGFP::natNT2	3D, 3E	This study
yet2198	X2180-1B hab1::HAB1(aa: 1-18)-mGFP::natNT2	3D	This study
yet2203	X2180-1B hab1::HAB1(aa: 1-18; F7A, F10A, F14A)-mGFP::natNT2	3D	This study
yet2155	X2180-1B hab1::kanMX6-TEF1pro-HAB1(aa:1-18)-mGFP::natNT2 sec63::SEC63-mScarlet::hphNT1	EV2B	This study
yet1300	X2180-1B hab1::HAB1(F35A)-mGFP::natNT2	3G	This study
yet1286	X2180-1B hab1::HAB1(I38A)-mGFP::natNT2	3G	This study
yet1348	X2180-1B hab1::HAB1(F35A, I38A)-mGFP::natNT2	3G	This study
yet1996	X2180-1B hab1::HAB1(aa: 1-42)-mGFP::natNT2	EV2C, 5A, 5B	This study
yet3560	X2180-1B hab1::HAB1(aa: 1-42, F35A)-mGFP::natNT2	EV2C	This study
yet2801	X2180-1B ura3D::zeoNT3 pRS416-HAB1pro-HAB1(aa:1-42)-mGFP	4A, 4B, 4C	This study
yet2805	X2180-1B ura3D::zeoNT3 pRS416-HAB1pro-HAB1(aa:1-42, F35A)-mGFP	4A, 4C	This study
yet2465	X2180-1B ura3D::zeoNT3 pRS416-HAB1pro-HAB1-mGFP	S2	This study
yet2800	X2180-1B ura3D::zeoNT3 pRS416-HAB1pro-HAB1(F35A)-mGFP	S2	This study
yet2824	X2180-1B ura3D::zeoNT3 atg4D::natNT2 pRS416-HAB1pro-HAB1(aa:1-42)-mGFP	4B	This study
yet2859	X2180-1B ura3D::zeoNT3 atg3D::hphNT1 pRS416-HAB1pro-HAB1(aa:1-42)-mGFP	4B	This study
yet2860	X2180-1B ura3D::zeoNT3 atg5D::hphNT1 pRS416-HAB1pro-HAB1(aa:1-42)-mGFP	4B	This study
yet2832	X2180-1B ura3D::zeoNT3 pRS416-HAB1pro-HAB1(aa:1, 19-42)-mGFP	4C	This study
yet2806	X2180-1B ura3D::zeoNT3 pRS416-HAB1pro-HAB1(aa:1-42; F7A, F10A, F14A)-mGFP	4C	This study
MMY20	X2180-1B pho8::natNT2-GPDpro-PHO8D60	S3	Huang et al., 2015
yet1337	X2180-1B pho8::natNT2-GPDpro-PHO8D60 hab1D::hphNT1	S3	This study
MMY24	X2180-1B pho8::natNT2-GPDpro-PHO8D60 atg2D::kanMX6	S3	Huang et al., 2015
HSY129	X2180-1B hab1::HAB1-mGFP::natNT2	5A, 5B, EV4D	This study
HSY247	X2180-1B hab1::HAB1-mGFP::natNT2 atg24D::kanMX6	5A, EV4D	This study
HSY252	X2180-1B hab1::HAB1(aa: 1-42)-mGFP::natNT2 atg24D::kanMX6	5A	This study
yet1576	X2180-1B hab1::HAB1(aa: 1, 43-144)-mGFP::natNT2 atg24D::kanMX6	5A	This study
yet1311	X2180-1B hab1::natNT2-TEF1pro-mGFP-HAB1(aa:1, 43-144)	EV3A, EV3B	This study
yet1313	X2180-1B hab1::kanMX6-TEF1pro-mGFP::natNT2	EV3A, EV3B	This study
yet3112	X2180-1B hab1::HAB1-mGFP::natNT2 rps25b::RPS25B-6HA::hphNT1 atg2D::kanMX6	5C	This study
yet1175	X2180-1B hab1::kanMX6-TEF1pro-HAB1-mGFP::natNT2 vph1::VPH1-2mCherry::hphNT1	EV3C	This study
yet1737	X2180-1B atg15D::kanMX6 hab1D::hphNT1	5D, 5E, 5F, EV3D	This study
yet1795	X2180-1B atg15D::kanMX6 hab1::natNT2-TEF1pro-HAB1	5D, 5E, 5F, EV3D	This study
yet2453	X2180-1B rpl10::RPL10-mGFP::natNT2 vph1::VPH1-2mCherry::hphNT1 atg2D::kanMX6	EV3F	This study
yet2802	X2180-1B ura3D::zeoNT3 pRS416-HAB1pro-HAB1(aa:1, 43-144)-mGFP	EV4B, EV4C	This study
yet3555	X2180-1B ura3D::zeoNT3 pRS416-HAB1pro-HAB1(aa:1, 70-144)-mGFP	EV4B	This study
yet3556	X2180-1B ura3D::zeoNT3 pRS416-HAB1pro-HAB1(aa:1, 43-110)-mGFP	EV4B	This study
yet3557	X2180-1B ura3D::zeoNT3 pRS416-HAB1pro-HAB1(aa:1; 43-144, M58A)-mGFP	EV4C	This study
yet3558	X2180-1B ura3D::zeoNT3 pRS416-HAB1pro-HAB1(aa:1; 43-144, E57A)-mGFP	EV4C	This study
yet3559	X2180-1B ura3D::zeoNT3 pRS416-HAB1pro-HAB1(aa:1; 43-144, D52A)-mGFP	EV4C	This study
yet2414	X2180-1B hab1::HAB1(M58A)-mGFP::natNT2	EV4D	This study
yet2542	X2180-1B hab1::HAB1(M58A)-mGFP::natNT2 atg24D::kanMX6	EV4D	This study
yet2413	X2180-1B hab1::HAB1(E57A)-mGFP::natNT2	EV4D	This study
yet3553	X2180-1B hab1::HAB1(E57A)-mGFP::natNT2 atg24D::kanMX6	EV4D	This study
yet2808	X2180-1B hab1::HAB1(D52A)-mGFP::natNT2	EV4D	This study
yet3554	X2180-1B hab1::HAB1(D52A)-mGFP::natNT2 atg24D::kanMX6	EV4D	This study
yet2896	X2180-1B atg15D::kanMX6 hab1D::hphNT1 ura3D::zeoNT3 pRS416	EV4E	This study
yet2897	X2180-1B atg15D::kanMX6 hab1D::hphNT1 ura3D::zeoNT3 pRS416-HAB1pro-HAB1	EV4E	This study
yet2899	X2180-1B atg15D::kanMX6 hab1D::hphNT1 ura3D::zeoNT3 pRS416-HAB1pro-HAB1(aa:1, 43-144)	EV4E	This study
yet2898	X2180-1B atg15D::kanMX6 hab1D::hphNT1 ura3D::zeoNT3 pRS416-HAB1pro-HAB1(M58A)	EV4E	This study
yet1263	X2180-1B pho8::kanMX6-TEF1pro-PHO8D60-mGFP::natNT2	6B, 6C	This study
yet1274	X2180-1B pho8::kanMX6-TEF1pro-PHO8D60-mGFP::natNT2 hab::HAB1(aa: 1-42)-GBP::hphNT1	6B, 6C	This study
yet1275	X2180-1B pho8::kanMX6-TEF1pro-PHO8D60-mGFP::natNT2 hab::HAB1(aa: 1-42)-gbp(3A)::hphNT1	6B, 6C	This study
yet1297	X2180-1B pho8::kanMX6-TEF1pro-PHO8D60-mGFP::natNT2 hab::HAB1(aa: 1-42)-GBP::hphNT1 atg2D::zeoNT3	6B, 6C	This study
yet2601	BY4741 om45::OM45-mGFP::natNT2 tom70::TOM70-mScarlet::hphNT1 pRS416-HAB1pro-HAB1(aa:1-42)-NbALFA-6HA	6E, 6F	This study
yet2605	BY4741 om45::OM45-mGFP::natNT2 tom70::TOM70-mScarlet-ALFA::hphNT1 pRS416-HAB1pro-HAB1(aa:1-42)-NbALFA-6HA	6E, 6F, EV5A	This study
yet2668	BY4741 om45::OM45-mGFP::natNT2 tom70::TOM70-mScarlet-ALFA::hphNT1 pRS416	6E, 6F, EV5A	This study
yet2676	BY4741 om45::OM45-mGFP::natNT2 tom70::TOM70-mScarlet::hphNT1 atg32D::cgHIS3 pRS416-HAB1pro-HAB1(aa:1-42)-NbALFA-6HA	6E, 6F	This study
yet2677	BY4741 om45::OM45-mGFP::natNT2 tom70::TOM70-mScarlet-ALFA::hphNT1 atg32D::cgHIS3 pRS416-HAB1pro-HAB1(aa:1-42)-NbALFA-6HA	6E, 6F, EV5A	This study
yet2670	BY4741 om45::OM45-mGFP::natNT2 tom70::TOM70-mScarlet-ALFA::hphNT1 atg32D::cgHIS3 pRS416	6E, 6F, EV5A	This study
yet2695	BY4741 om45::OM45-mGFP::natNT2 tom70::TOM70-mScarlet-ALFA::hphNT1 atg11D::zeoNT3 pRS416	6F, EV5A	This study
yet2698	BY4741 om45::OM45-mGFP::natNT2 tom70::TOM70-mScarlet-ALFA::hphNT1 atg11D::zeoNT3 pRS416-HAB1pro-HAB1(aa:1-42)-NbALFA-6HA	6F, EV5A	This study
yet2703	BY4741 om45::OM45-mGFP::natNT2 tom70::TOM70-mScarlet-ALFA::hphNT1 atg32D::cgHIS3 atg11D::zeoNT3 pRS416	6F, EV5A	This study
yet2706	BY4741 om45::OM45-mGFP::natNT2 tom70::TOM70-mScarlet-ALFA::hphNT1 atg32D::cgHIS3 atg11D::zeoNT3 pRS416-HAB1pro-HAB1(aa:1-42)-NbALFA-6HA	6F, EV5A	This study
yet3253	BY4741 pex14::PEX14-mGFP::natNT2 pex3::PEX3-mScarlet::hphNT1 pRS416-HAB1pro-HAB1(aa:1-42)-NbALFA-6HA	EV5B, EV5C	This study
yet3251	BY4741 pex14::PEX14-mGFP::natNT2 pex3::PEX3-mScarlet-ALFA::hphNT1 pRS416-HAB1pro-HAB1(aa:1-42)-NbALFA-6HA	EV5B, EV5C, EV5D	This study
yet3250	BY4741 pex14::PEX14-mGFP::natNT2 pex3::PEX3-mScarlet-ALFA::hphNT1 pRS416	EV5B, EV5C, EV5D	This study
yet3257	BY4741 pex14::PEX14-mGFP::natNT2 pex3::PEX3-mScarlet::hphNT1 atg36D::cgHIS3 pRS416-HAB1pro-HAB1(aa:1-42)-NbALFA-6HA	EV5B, EV5C	This study
yet3255	BY4741 pex14::PEX14-mGFP::natNT2 pex3::PEX3-mScarlet-ALFA::hphNT1 atg36D::cgHIS3 pRS416-HAB1pro-HAB1(aa:1-42)-NbALFA-6HA	EV5B, EV5C, EV5D	This study
yet3254	BY4741 pex14::PEX14-mGFP::natNT2 pex3::PEX3-mScarlet-ALFA::hphNT1 atg36D::cgHIS3 pRS416	EV5B, EV5C, EV5D	This study
yet3296	BY4741 pex14::PEX14-mGFP::natNT2 pex3::PEX3-mScarlet-ALFA::hphNT1 atg11D::zeoNT3 pRS416	EV5B, EV5C, EV5D	This study
yet3297	BY4741 pex14::PEX14-mGFP::natNT2 pex3::PEX3-mScarlet-ALFA::hphNT1 atg11D::zeoNT3 pRS416-HAB1pro-HAB1(aa:1-42)-NbALFA-6HA	EV5B, EV5C, EV5D	This study
yet3299	BY4741 pex14::PEX14-mGFP::natNT2 pex3::PEX3-mScarlet-ALFA::hphNT1 atg36D::cgHIS3 atg11D::zeoNT3 pRS416	EV5B, EV5C, EV5D	This study
yet3300	BY4741 pex14::PEX14-mGFP::natNT2 pex3::PEX3-mScarlet-ALFA::hphNT1 atg36D::cgHIS3 atg11D::zeoNT3 pRS416-HAB1pro-HAB1(aa:1-42)-NbALFA-6HA	EV5B, EV5C, EV5D	This study
