# Supplementary material for: Receptor-mediated cargo hitchhiking on bulk autophagy
Source: EMBO J. 2024 May 16;43(15):3. doi: 10.1038/s44318-024-00091-8 (PMC11294605; doi:10.1038/s44318-024-00091-8)
Supplement: Supplementary file 3 — Table EV2 [file 44318_2024_91_MOESM3_ESM.xlsx]

## Sheet: Plasmids
Table EV2: Plasmids used in this study
Plasmid	Genotype	Related strain(s)	Reference
pET28	pFA6a-HAB1pro-HAB1-mGFP-natNT2	yet1271	This study
pET52	pFA6a-HAB1pro-HAB1(aa:1, 43-144)-mGFP-natNT2	yet1352	This study
pET104	pFA6a-HAB1pro-HAB1(aa:1, 19-144)-mGFP-natNT2	yet2043	This study
pET105	pFA6a-HAB1pro-HAB1(aa:1, 31-144)-mGFP-natNT2	yet2045	This study
pET131	pFA6a-HAB1pro-HAB1(F7A, F10A, F14A)-mGFP-natNT2	yet2393	This study
pET33	pFA6a-HAB1pro-HAB1(F35A)-mGFP-natNT2	yet1300	This study
pET34	pFA6a-HAB1pro-HAB1(I38A)-mGFP-natNT2	yet1286	This study
pET44	pFA6a-HAB1pro-HAB1(F35A, I38A)-mGFP-natNT2	yet1348	This study
pET67	pRS416-HAB1pro-HAB1(aa:1-42)-mGFP	yet2801, yet2824, yet2859, yet2860	This study
pET188	pRS416-HAB1pro-HAB1(aa:1-42; F35A)-mGFP	yet2805	This study
pET194	pRS416-HAB1pro-HAB1(aa:1, 19-42)-mGFP	yet2832	This study
pET189	pRS416-HAB1pro-HAB1(aa:1-42; F7A, F10A, F14A)-mGFP	yet2806	This study
pET14	pRS416-HAB1pro-HAB1-mGFP	yet2465	This study
pET17	pRS416-HAB1pro-HAB1(F35A)-mGFP	yet2800	This study
pET68	pRS416-HAB1pro-HAB1(aa:1, 43-144)-mGFP	yet2802	This study
pET232	pRS416-HAB1pro-HAB1(aa:1, 70-144)-mGFP	yet3555	This study
pET233	pRS416-HAB1pro-HAB1(aa:1, 43-110)-mGFP	yet3556	This study
pET235	pRS416-HAB1pro-HAB1(aa:1, 43-144; M58A)-mGFP	yet3557	This study
pET234	pRS416-HAB1pro-HAB1(aa:1, 43-144; E57A)-mGFP	yet3558	This study
pET236	pRS416-HAB1pro-HAB1(aa:1, 43-144; D52A)-mGFP	yet3559	This study
pRS416	pRS416	yet2896, yet2668, yet2670, yet2695, yet2703, yet3250, yet3254, yet3296, yet3299	Laboratory stock
pET12	pRS416-HAB1pro-HAB1	yet2897	This study
pET196	pRS416-HAB1pro-HAB1(aa:1, 43-144)	yet2899	This study
pET191	pRS416-HAB1pro-HAB1(M58A)	yet2898	This study
pET170	pRS416-HAB1pro-HAB1(aa:1-42)-NbALFA-6HA	yet2601, yet2605, yet2676, yet2677, yet2698, yet2706, yet3253, yet3251, yet3257, yet3255, yet3297, yet3300	This study
