# Supplementary material for: Receptor-mediated cargo hitchhiking on bulk autophagy
Source: EMBO J. 2024 May 16;43(15):3. doi: 10.1038/s44318-024-00091-8 (PMC11294605; doi:10.1038/s44318-024-00091-8)
Supplement: Supplementary file 4 — Table EV3 [file 44318_2024_91_MOESM4_ESM.xlsx]

## Sheet: Reagents
Table EV3: Reagents and other materials and tools used in this study
Reagents	Source	Identifier
D-Glucose	nacalai tesque	16806-54
Ammonium Sulfate	nacalai tesque	02620-04
Difco™ yeast nitrogen base without amino acids and ammonium sulfate	Becton, Dickinson and Company	233520
Bacto™ Casamino acids	Becton, Dickinson and Company	223050
Yeast extract	gibco	212750
Bacto Peptone	gibco	211677
Rapamycin	LC Laboratories	53123-88-9
Lithium Acetate	Wako	120-01535
PEG3350	Sigma Aldrich	202444-500G
EDTA	Dojindo	342-01875
Single-strand DNA	Roche	11467140001
Dimethyl Sulfoxide	Wako	043-07216
KODone	TaKaRa	KMM-101X10
PrimeSTAR max	TaKaRa	R045B
D-Sorbitol	Sigma Aldrich	S1876-10KG
Zymolyase 100T	nacalai tesque	07665-55
Ficoll™ PM400	cytiva	17030050
cOmplete™ EDTA-free protease inhibitor cocktail	Roche	5056489001
Sodium Lauryl sulfate (SDS)	nacalai tesque	31607-65
2-mercaptoethanol	Wako	133-06864
Sodium deoxycholate	Wako	192-08312
Sodium N-lauroyl sarcosinate	Wako	192-10382
Iodoacetamide	Wako	095-02151
Lys-C	Wako	125-05061
Trypsin	Wako	202-15951
Methanol	Wako	138-14521
Acetonitrile	Wako	012-19851
Ponceau S	nacalai tesque	C1-27195
FM4-64	Molecular Probes
NaF	Sigma Aldrich	S7920-100G
PMSF	Sigma Aldrich	P7626-25G
Dithiothretiol (DTT)	nacalai tesque	14112-52
PhosSTOP	Roche	04906837001
RNasin™ Plus	Promega	PRN2615
Dithiobis (succinimidyl propionate)	Thermo Scientific Pierce	22585
Sucrose	Wako	193-09545
Other materials and tools
VC-96R	TAITEC	0062458-000
C18	Empore™ Discs
Pierce BCA protein assay kit	ThermoFisher Scientific
C18 separation column	Nikkyo Technos
EASY-nLC 1000	Thermo Scientific
Q-Exactive mass spectrometer	Thermo Scientific
Xcalibur 4.0	ThermoFisher Scientific
Proteome Discoverer 2.4	ThermoFisher Scientific
R	https://www.r-project.org
0.5-mm zirconia beads	Yasui Kikai
FastPrep-24	MP Biomedical
Fusion FX	Vilber Lourmat
Fiji	https://fiji.sc
IX81	Olympus
SpinSR10	Olympus
ORCA-Fusion	Hamamatsu Photonics	C15139-20U
ORCA-Flash4.0 V3	Hamamatsu Photonics	C13440-20CU
cellSens	Olympus
Multi-Beads Shocker	YASUI KIKAI
GFP-trap M beads	ChromoTek
NanoVue	GE Healthcare
Gradient Master	BIOCOMP
Piston Gradient Fractionator	BIOCOMP
BIO-MINI-UV monitor	ATTO	AC-5200L
