# Supplementary material for: Receptor-mediated cargo hitchhiking on bulk autophagy
Source: EMBO J. 2024 May 16;43(15):3. doi: 10.1038/s44318-024-00091-8 (PMC11294605; doi:10.1038/s44318-024-00091-8)
Supplement: Supplementary file 5 — Table EV4 [file 44318_2024_91_MOESM5_ESM.xlsx]

## Sheet: Primers
Table EV4: Primers used in this study
Primer	Sequence
YBR285W Ctag hy F	caaagcagaatactaaagtgtagcactagaaggagctacttgagatacaagaaaGGTGGTGCAGCAGGAGGATCG
YBR285W Ctag R	tgacgataagaaaggtgattatatcaagatatataatgaagcagctcaattgtcTTAATCGATGAATTCGAGCTCG
YBR285W del F	cactccatttataacataacaattcgaaatctctaagctcgcttatagttgacaCGTACGCTGCAGGTCGAC
YBR285W 110AA hy F	cttgtcgccaatgaacacaaattggataacgataactcaacacggcaccagaacGGTGGTGCAGCAGGAGGATCG
YBR285W 80AA hy F	actagaaacagaaacaatttgggtaaggttgccattgataagaaaggcgttaatGGTGGTGCAGCAGGAGGATCG
YBR285W 50AA hy F	aatggtttcataaacataaaatccttagaaagccccactgacgatagcatggagGGTGGTGCAGCAGGAGGATCG
YBR285W 46AA hy F	tgcaatgaaaacaatggtttcataaacataaaatccttagaaagccccactgacGGTGGTGCAGCAGGAGGATCG
YBR285W 42AA hy F	gaaataatctattgcaatgaaaacaatggtttcataaacataaaatccttagaaGGTGGTGCAGCAGGAGGATCG
YBR285W 38AA hy F	ccttcccccattgaaataatctattgcaatgaaaacaatggtttcataaacataGGTGGTGCAGCAGGAGGATCG
YBR285W 34AA hy F	aaaaagcaagagccttcccccattgaaataatctattgcaatgaaaacaatggtGGTGGTGCAGCAGGAGGATCG
YBR285W 20AA hy F	atattttctaggttctcatattttgatagtctattctcctttaaaaagcaagagGGTGGTGCAGCAGGAGGATCG
YBR 2-18D F2	AGTTGACAATGCAAGAGCCTTCCCCCATTGAAATAATC
YBR 2-18D R2	GCTCTTGCATTGTCAACTATAAGCGAGCTT
YBR285W 2-30D F	TTATAGTTGACAATGGAAAACAATGGTTTCATAAACATAAAATCC
YBR285w-42Del-Fw2	TGACAATGAGCCCCACTGACGATAGC
YBR285w_Δ42-Rv	TGGGGCTCATTGTCAACTATAAGCG
Ybr1-18 Ctag hy F	atgaccatattttctaggttctcatattttgatagtctattctcctttaaaaagGGTGGTGCAGCAGGAGGATCG
YBRprATG F	tatcactccatttataacataacaattcgaaatctctaagctcgcttatagttgacaATG
YBRAH-3FA hyL F	ctcatatGCtgatagtctaGCctcctttaaaaagGGTGGTGCAGCAGGAGGATCG
YBRpr-YBRAH-3FA R	CAgcATATGAGgcCCTAGAAAATATGGTCATTGTCAACTATAAGCGAGCTTAG
1-42-mGFPhy F	CCTTAGAATCTAAAGGTGAAGAATTATTCACTG
1-42-mGFPhy R	CTTTAGATTCTAAGGATTTTATGTTTATGAAAC
YBR285W S4 R	ttgctttttaaaggagaatagactatcaaaatatgagaacctagaaaatatggtCATCGATGAATTCTCTGTCG
YBR285w-F35A-Fw	CAATGGTgcCATAAACATAAAATCCTT
YBR285w-F35A-Rv	TTTATGgcACCATTGTTTTCATTGCA
YBR285w-I38A-Fw	CATAAACgcAAAATCCTTAGAAAGCCC
YBR285w-I38A-Rv	GATTTTgcGTTTATGAAACCATTGTT
YBR285w_I35A-F38A-Rv	GATTTTgcGTTTATGgcACCATTGTT
YBR285w_ΔC-mGFPhy-Fw	CTTAGAAGGTGGTGCAGCAGGAGGA
YBR285w-ΔC(1-42aa)-Rv2	GCACCACCTTCTAAGGATTTTATGTT
YBR285W F7A F10A F14A F	GGgcaTCATATgcaGATAGTCTAgcCTCCTTTAA
YBR F7A F10A R	TCTGCATATGATGCCCTAGAAAATATGGTCATTG
YBR285W new1-42del S4 R	tgtagccatttctctatctgaaatgtccgcctccatgctatcgtcagtggggctCATCGATGAATTCTCTGTCG
hyLinker S4 R	cacacccgatgcacccgatgcacccgatgcgctcgatcctcctgctgcaccaccCATCGATGAATTCTCTGTCG
RPS25B S3 F new	ccaatctcgaagcattccaagcaagctatctataccagagctgctgcttccgaaCGTACGCTGCAGGTCGAC
RPS25B Ctag R	aacaaaaaaaagaagaagacaaacaacttattaccttatttcttgattttatatTTAATCGATGAATTCGAGCTCG
RPL10 Ctag hy F	ggttctttggaaaacaacatcagagaattcccagaatactttgctgctcaagctGGTGGTGCAGCAGGAGGATCG
RPL10 Ctag R	aatttaaatcaaaaaaatttctcttttaagttagttcaaatgtttgaaaagaacTTAATCGATGAATTCGAGCTCG
YBR 1-69del F	TGACAATGggtaaggttgccattgataagaaag
YBR 1-69del R	ACCTTACCCATTGTCAACTATAAGCGAGCTTAG
111-144del F	ACCAGAACggtggtgcagcagg
111-144del R	GCACCACCGTTCTGGTGCCGTGTTGAG
YBR285W D52A F	TGGAGGCGgccATTTCAGATAGAGAAATGGCTAC
YBR285W D52A R	TCTGAAATGGCCGCCTCCATGCTATCGTC
YBR285W E57A F	CAGATAGAgcaATGGCTACAATCCTGACTAG
YBR285W E57A R	GTAGCCATTGCTCTATCTGAAATGTCCGCC
YBR285W M58A F	ATAGAGAAgcgGCTACAATCCTGACTAGAAAC
YBR285W M58A R	ATTGTAGCCGCTTCTCTATCTGAAATGTCCG
YBR285W S3 F	caaagcagaatactaaagtgtagcactagaaggagctacttgagatacaagaaaCGTACGCTGCAGGTCGAC
TOM70 Ctag hy F	ttggctaaaaagattcaagaaactttagctaaattacgcgaacagggtttaatgGGTGGTGCAGCAGGAGGATCG
TOM70 Ctag R	tttgttacttagtttttgtcttctcctaaaagtttttaagtttatgtttactgtTTAATCGATGAATTCGAGCTCG
OM45 Ctag hy F	ttcaaagaatggaatgataagggtgatggtaaattctggagctcgaaaaaggacGGTGGTGCAGCAGGAGGATCG
OM45 Ctag R	gtgaatatgtatatatgttatgcgggaaccaaccctttacaattagctatctaaTTAATCGATGAATTCGAGCTCG
