# Supplementary material for: Receptor-mediated cargo hitchhiking on bulk autophagy
Source: EMBO J. 2024 May 16;43(15):3. doi: 10.1038/s44318-024-00091-8 (PMC11294605; doi:10.1038/s44318-024-00091-8)
Supplement: Supplementary file 6 — Table EV5 [file 44318_2024_91_MOESM6_ESM.xlsx]

## Sheet: Antibodies
Table EV5: Antibodies used in this study
Antibodies	Source	Identifier
Antibodies against GFP	Roche Applied Science	11814460001
Antibodies against HA (3F10)	Roche	11867431001
Antibodies against Pgk1 (22C5D8)	Thermo Fisher Scientific	459250
Antibodies against Pho8 (1D3A10)	abcam	Ab113688
Antibodies against Ape1	Laboratory stock
Antibodies against Atg8	Laboratory stock
Antibodies against Rpl23	abcam	ab112587
Antibodies against Hsp90	Laboratory stock	Kawamata et al. 2022
Horseradish peroxidase-conjugated secondary antibodies against rat IgG	Jackson Immuno Research	JIR112-035-003
Horseradish peroxidase-conjugated secondary antibodies against mouse IgG	Jackson Immuno Research	JIR315-035-003
Horseradish peroxidase-conjugated secondary antibodies against rabbit IgG	Jackson Immuno Research	JIR111-035-144
