# Supplementary material for: Receptor-mediated cargo hitchhiking on bulk autophagy
Source: EMBO J. 2024 May 16;43(15):3. doi: 10.1038/s44318-024-00091-8 (PMC11294605; doi:10.1038/s44318-024-00091-8)
Supplement: Supplementary file 7 — Source data Fig. 1 [file 44318_2024_91_MOESM7_ESM.zip]

Archive with 16 entries (12 files):
- EMBOJ-2023-115374R1_SourceDataForFig1/
- EMBOJ-2023-115374R1_SourceDataForFig1/.DS_Store
- __MACOSX/EMBOJ-2023-115374R1_SourceDataForFig1/._.DS_Store
- EMBOJ-2023-115374R1_SourceDataForFig1/1B/
- EMBOJ-2023-115374R1_SourceDataForFig1/1D/
- EMBOJ-2023-115374R1_SourceDataForFig1/1C/
- EMBOJ-2023-115374R1_SourceDataForFig1/1B/1B.pdf
- __MACOSX/EMBOJ-2023-115374R1_SourceDataForFig1/1B/._1B.pdf
- EMBOJ-2023-115374R1_SourceDataForFig1/1D/.DS_Store
- __MACOSX/EMBOJ-2023-115374R1_SourceDataForFig1/1D/._.DS_Store
- EMBOJ-2023-115374R1_SourceDataForFig1/1D/1D.csv
- __MACOSX/EMBOJ-2023-115374R1_SourceDataForFig1/1D/._1D.csv
- EMBOJ-2023-115374R1_SourceDataForFig1/1C/.DS_Store
- __MACOSX/EMBOJ-2023-115374R1_SourceDataForFig1/1C/._.DS_Store
- EMBOJ-2023-115374R1_SourceDataForFig1/1C/1C.csv
- __MACOSX/EMBOJ-2023-115374R1_SourceDataForFig1/1C/._1C.csv
