# Supplementary material for: Receptor-mediated cargo hitchhiking on bulk autophagy
Source: EMBO J. 2024 May 16;43(15):3. doi: 10.1038/s44318-024-00091-8 (PMC11294605; doi:10.1038/s44318-024-00091-8)
Supplement: Supplementary file 7 — Source data Fig. 1 [file 44318_2024_91_MOESM7_ESM.zip › EMBOJ-2023-115374R1_SourceDataForFig1/1D/1D.csv]

Protein	Total cell lysate	Autophagic body
Ypr010c-A	0.001232589	5.22E-04
Rpn13	5.32E-04	2.64E-04
Rpl36b	0.018988948	0.003492111
Mbf1	0.009122484	0.004807041
Ybr085c-A	7.24E-05	1.11E-04
Ydr261c-C	0.022366615	0.008451496
Tim9	0.001494607	1.96E-04
Cyc1	2.05E-04	1.36E-04
Cyc7	0.001225796	0.001125348
Qcr6	3.07E-04	9.25E-04
Qcr7	0.0020597	0.001040779
Adh1	0.440266459	0.389419941
Tdh2	0.011701123	0.006975754
Tdh3	1	1
Tdh1	0.033713208	0.028825987
Cox1	2.54E-04	1.61E-04
Cox2	0.001787938	0.001054041
Cox5a	6.48E-04	3.53E-04
Cox5b	0.001136308	0.001124177
Cox6	8.17E-06	9.60E-06
Ccp1	0.002274046	0.001105954
Sod1	0.071936766	0.047568266
Sod2	0.002753583	0.001781487
His1	0.010656812	0.00938905
Cdc28	1.87E-04	1.73E-04
Cdc19	0.638699936	0.643533414
Pgk1	0.488525324	0.360574501
Suc2	1.80E-04	2.56E-04
Prc1	0.00417062	8.26E-04
Car1	0.009171595	0.006980549
His4	0.031247424	0.03131615
Ipp1	0.057849257	0.043973448
Atp2	0.029662067	0.024342328
Atp6	1.16E-04	6.95E-05
Trp2	0.002880512	0.003925168
Eno1	0.050873438	0.045202749
Eno2	0.736476634	0.601257368
Ilv1	0.005730417	0.005027952
Trp5	0.022362962	0.018689639
Trp3	0.004023722	0.005606549
Tpi1	0.125520783	0.09449678
Gpm1	0.186714383	0.167426332
Mes1	0.010429115	0.009199686
Ras1	2.06E-05	4.27E-06
Ras2	0.002706857	7.69E-05
Ypt1	0.00905016	0.025073949
Htb1	0.021614142	8.45E-04
Htb2	0.021614142	8.45E-04
Hhf1, 2	0.00917164	4.71E-05
Rpp2b	0.003613076	0.002543085
Rpl28	0.027406194	0.009721579
Rps17a	0.025770526	0.007765308
Tub2	0.003071195	4.95E-04
Hsp82	0.005309697	0.003917725
Tuf1	0.005703691	0.004188739
Tef1, 2	0.45230924	0.371274535
Ura3	0.001251484	7.69E-04
Cpa2	0.022645596	0.023672367
Cox4	8.47E-05	1.90E-04
Ade4	0.003866275	0.00303309
Rpo21	0.002015787	1.69E-04
Rpo31	7.71E-05	1.45E-05
Arg4	0.031005422	0.02604709
Pab1	0.016335535	0.006144825
Ade8	7.06E-04	3.79E-04
Leu2	0.002833359	0.007468461
Rpl24a	0.018365072	0.004527701
Rpl25	0.013310122	0.0068098
Rpl39	0.004778394	8.20E-04
Ths1	0.01791793	0.015937227
Dps1	0.01981049	0.016924303
Hxk1	0.029425618	0.018535773
Hxk2	0.014858144	0.011528189
Cdc25	6.45E-05	5.82E-06
Hta1, 2	0.013871583	2.18E-04
Pma1	0.159054616	0.053176086
Arg3	0.004378608	0.003990811
Rpp0	0.052081318	0.029752175
Rpp1a	7.67E-04	2.71E-04
Rpp2a	0.002773142	0.001704922
Hem2	0.001074984	4.75E-04
Cho2	0.006121801	0.004324882
Opi3	0.001216769	9.54E-04
Sup35	0.00208061	0.001714443
Atp4	0.003831414	0.003765357
Met6	0.33368435	0.244786357
Rpl7a	0.069043093	0.0256143
Rpl9a	0.033801874	0.02423973
Rpl6b	0.003813517	0.003962709
Rpl17a	0.034905847	0.01858966
Rpl26a	0.002220002	0.001202974
Rpl33a	0.021903734	0.014715158
Rpl36a	7.18E-04	8.32E-05
Rpl15a	0.029287178	0.013971025
Rpl22a	0.009829535	0.007280975
Rps3	0.064094663	0.035102637
Rps9b	0.053326762	0.026110445
Rps13	0.036658523	0.020275372
Rps31	0.043562876	0.024914456
Cdc37	9.32E-04	0.001253543
Not3	9.02E-05	7.56E-06
Prt1	0.002702778	0.00156278
Scp160	0.01512096	0.004493832
Met17	0.113196817	0.095951384
Ctt1	0.008942418	0.003918576
Ilv5	0.078584967	0.077637011
Pdc1	0.568688594	0.37940275
Cyc3	4.09E-05	4.82E-04
Pis1	0.003314206	0.002855515
Leu4	0.01340815	0.013329448
Tpk1	9.04E-05	5.42E-05
Tpk2	0.001130266	2.50E-04
Rps14a	0.034714474	0.017622785
His3	0.002518939	0.002436382
Ded1	0.012794131	0.005082761
Gph1	0.010013987	0.001431857
Pde2	5.66E-05	1.11E-05
Snf1	0.002779253	9.67E-04
Cdc21	2.10E-04	7.10E-05
Cmd1	8.20E-04	2.79E-04
Cyt1	0.001196053	7.29E-04
Fas1	0.099755297	0.102336623
Adk1	0.024362831	0.016092912
His5	0.002526811	0.002161847
Tom70	0.001754513	6.02E-05
Ade5,7	0.018604006	0.016649655
Ade3	0.034085143	0.028910585
Adh3	0.013127075	0.01404818
Atp1	0.040338253	0.033143551
Cox9	7.00E-04	7.00E-04
Cor1	0.010864348	0.010573491
Qcr2	0.016857838	0.018194058
Cpa1	3.79E-04	6.93E-04
Ura2	0.096418613	0.082235093
Cdc33	0.005782422	0.005077888
Gdh1	0.124382456	0.122191615
Hts1	0.007162329	0.004984899
Leu1	0.019450838	0.019175358
Pep4	0.022086087	0.008925133
Dst1	3.80E-04	1.21E-05
Pfy1	0.003725398	0.002178902
Put2	0.011859476	0.008482619
Erg12	5.03E-04	1.62E-04
Bcy1	0.002007577	0.001391724
Rps19a	0.033604578	0.023946769
Rps19b	0.033604578	0.023667104
Sec53	0.016444331	0.014951065
Ses1	0.022456363	0.018289408
Trp4	4.79E-04	5.24E-04
Ilv2	0.013781143	0.014529022
Ard1	1.97E-04	6.04E-05
Sec4	0.003708508	0.009124256
Lys2	0.037095505	0.027263552
Rpc40	0.002542078	0.001479575
Vas1	0.017966448	0.017267318
Car2	0.012516329	0.007537087
Chs1	0.001179825	0.001214907
Pbs2	1.98E-05	8.01E-05
Rip1	0.001054691	6.99E-04
Fum1	0.006699821	0.008613852
Msf1	1.25E-04	3.44E-05
Met2	2.70E-04	1.35E-04
Nuc1	6.03E-05	5.28E-05
Rpb2	0.00260702	7.73E-04
Erg20	0.011624752	0.008613438
Qcr8	6.03E-05	2.34E-04
Met3	0.013575314	0.009950883
Gpa1	6.09E-04	5.12E-04
Aro1	0.02081425	0.017315602
Cyr1	2.60E-04	4.97E-05
Cit2	0.001800424	0.001917692
Gcd1	8.88E-05	1.30E-04
Sui3	0.002183153	0.001711726
Cdc6	4.60E-05	9.28E-05
Prb1	0.030003311	0.021329428
Put1	0.001161863	9.48E-04
Ils1	0.023670151	0.018666
Mis1	0.004230542	0.004742729
Atp5	0.00627793	0.004011171
Lpd1	0.016323392	0.020120262
Tub1	0.001880325	2.45E-04
Tub3	4.42E-04	1.26E-04
Rnr2	0.023132297	0.007292638
Hem1	6.34E-04	3.96E-04
Rps25b	0.020566374	0.00890408
Rps21a	0.015415416	0.005738751
Rps22a	0.031179331	0.014949849
Rpl11a	0.029232596	0.022494595
Rps28b	0.013988046	0.010070151
Rpl27a	0.046147977	0.022430908
Rpl27b	0.046147977	0.022430908
Rpl31a	0.031074565	0.014488021
Rpl31b	6.26E-04	3.57E-04
Ydr365w-B	0.022507613	0.008498024
Ylr157c-B	0.022507613	0.008498024
Ylr227w-B	6.28E-05	4.76E-05
Ypr137c-B	0.022507613	0.008498024
Ypr170w-B	0.001393129	0.005868062
Ssc1	0.046457414	0.045965669
Pbi2	0.005637637	6.53E-04
Cos3	1.93E-04	5.89E-04
Rpl20b	0.047807757	0.029355269
Rpl43a	0.008351654	0.005720997
Rpl42b	0.011357406	0.004695778
Rps23b	0.018047644	0.007730445
Rps24b	0.039474163	0.013696648
Rps30b	9.68E-04	0.002351805
Rps4b	0.074549207	0.034489022
Rps6a	0.174617824	0.155710969
Rps8a	0.034974575	0.016103766
Rpl23b	0.018342856	0.007928218
Rpl1a	0.032584202	0.023997167
Rpl2b	0.040491292	0.022755817
Rps11b	0.05518105	0.032683329
Rpl18a	0.069400444	0.041330654
Rps16a	0.034679289	0.016240119
Rpl12a	0.03948115	0.021860546
Rps18b	0.057999443	0.031222173
Yar010c	0.022366615	0.008451496
Rpl19a	0.035487873	0.004690815
Rpl35a	0.021380706	0.009058195
Asp3-1	1.84E-04	2.23E-04
Sbp1	0.006227768	0.002547666
Tif1, 2	0.043420734	0.030216151
Cox7	1.55E-04	3.74E-05
Yer152c	8.62E-05	5.01E-05
Ssa1	0.241698708	0.202478528
Ssa2	0.026237328	0.021467735
Erg11	9.80E-04	0.001030281
Rpp1b	0.001350804	3.49E-04
Sam1	0.013843499	0.023005178
Mrp1	4.58E-05	2.99E-04
Rpl4a	0.068556606	0.039153915
Gpa2	2.67E-04	1.01E-04
Hom3	0.004986502	0.005523252
Mak16	2.68E-05	5.19E-05
Pck1	5.62E-04	1.33E-04
Rpa190	0.001312761	1.83E-04
Sec7	0.001935709	9.03E-04
Arf1	0.017043088	0.01153275
Pyc1	0.022156594	0.023108297
Nam2	0.000328073	0.000152485
Hem13	6.90E-04	5.89E-04
Zwf1	0.007417736	0.007068742
Cdc24	7.19E-06	7.35E-06
Ssb1	0.127384592	0.096515866
Pho8	0.001737732	0.001572485
Nhp6a	0.001135632	3.51E-05
Nhp6b	9.75E-04	2.30E-05
Sec12	2.01E-04	1.83E-04
Rna1	0.002051693	0.001370686
Rap1	2.38E-04	1.29E-04
Sst2	1.36E-04	1.14E-04
Ino1	0.001451378	7.01E-04
Sup45	0.004950328	0.004793209
Whi2	7.76E-05	2.00E-05
Tcp1	0.005321186	0.007322258
Hmg1	1.01E-04	1.09E-04
Hmg2	0.00154557	0.001230766
Mrp7	1.89E-05	2.63E-05
Ypk1	0.005406723	0.005063247
Pgi1	0.080462131	0.06337438
Gcd2	2.16E-04	2.57E-05
Pep5	1.55E-05	2.27E-06
Snf4	8.87E-04	5.29E-04
Nat1	0.001198325	4.38E-04
Caf20	8.22E-04	5.25E-04
Kin1	1.40E-04	9.08E-05
Gln4	0.020216867	0.021374439
Pct1	1.85E-05	5.01E-05
Ura5	0.003195684	0.00176117
Cap2	0.014467678	0.010775548
Ste12	8.55E-06	2.22E-06
Pmr1	4.48E-04	4.76E-05
Ena1	0.001835599	4.27E-04
Hom2	0.025962271	0.026747476
Rsr1	7.65E-05	3.25E-05
Dpm1	0.00455569	0.002737383
Gcy1	0.001835023	0.001131199
Rpl30	0.019904991	0.015026937
Rpl3	0.09707201	0.048895918
Rps17b	0.025770526	0.007765308
Tfs1	0.003982919	0.001323444
Fba1	0.2657291	0.187654301
Yak1	1.25E-04	1.11E-04
Sam35	8.27E-05	3.09E-06
Gcn3	1.09E-04	6.21E-05
Gfa1	0.00682752	0.007359825
Nmt1	5.02E-04	1.98E-04
Cmp2	3.19E-04	7.32E-04
Cpr1	0.058887412	0.03816618
Aro3	0.002732691	0.001422661
Ape1	0.021055267	0.180639403
Sec63	0.002583197	0.001332252
Nsp1	1.20E-04	1.69E-05
Mtf1	4.43E-05	7.59E-06
Cyc8	2.62E-04	1.24E-04
Tal1	0.027315542	0.009836181
Hsc82	0.140812027	0.126304658
Msd1	4.15E-05	1.84E-05
Krs1	0.036216571	0.024019559
Sec23	0.004673976	0.001777613
Dal5	0.00697198	0.003636609
Sec11	0.003408856	0.001542933
Mss116	0.001352912	5.39E-04
Guk1	0.004244187	0.002930689
Idi1	0.001502477	4.19E-04
Trm1	0.006577106	0.003394637
Frs1	0.011069882	0.008478071
Frs2	0.006624328	0.007381242
Nop1	0.007347684	8.88E-04
Ura6	5.93E-04	1.68E-04
Bgl2	6.71E-04	5.30E-04
Sti1	0.023704048	0.021089625
Ubc4	0.001544052	7.11E-04
Ubc5	0.001391748	6.96E-04
Cka1	9.24E-05	7.06E-05
Pol30	0.002164625	9.90E-04
Abp1	0.009566608	0.008461348
Hsp26	0.051353011	0.024871873
Thr4	0.020623234	0.016549589
Vma2	0.04247587	0.041352105
Rpb3	7.26E-05	3.19E-06
Pda1	0.013259813	0.019042997
Pdx1	0.001297206	0.001210565
Kar2	0.016973085	0.013921571
Yef3	0.091473495	0.065176839
Apa1	0.001926282	0.001787006
Ncp1	0.004942391	0.001690286
Tup1	0.001920755	0.001305442
Pfk1	0.043715842	0.043409339
Pfk2	0.032479664	0.035488526
Stf2	2.32E-04	9.31E-05
Rpl8a	0.058497108	0.027854225
Pho85	8.70E-04	4.26E-04
Vma1	0.083928615	0.079077948
Thr1	0.004360496	0.003366113
Mdh1	0.007814576	0.007784226
Tpm1	3.58E-04	8.65E-05
Srv2	0.002740123	6.88E-04
Pet123	5.08E-06	1.88E-05
Uga1	0.004335634	0.003004968
Grx2	0.003303669	0.001525719
Glk1	0.028976819	0.024253022
Ski3	3.02E-04	1.30E-04
Clc1	9.87E-05	5.64E-04
Cpt1	1.02E-04	9.17E-05
Met16	6.30E-04	6.61E-04
Fun14	3.31E-05	1.68E-05
Erd2	3.88E-05	5.53E-05
Arg8	0.003515953	0.002757702
Fur1	0.001340876	6.38E-04
Sec18	0.001942158	0.002055692
Ste18	1.29E-05	1.38E-05
Ddr48	3.90E-04	0.001110821
Coq1	1.99E-04	1.76E-04
Ypk2	0.002105058	0.001934358
Cdc42	0.001319521	0.002435712
Fas2	0.081792438	0.098003307
Gap1	0.031825984	0.017612243
Arf2	0.001252566	5.68E-04
Ira2	2.99E-05	1.19E-05
Anb1	0.006316662	0.004494983
Kgd2	0.003725727	0.005476781
Rgr1	1.24E-04	1.56E-05
Sam2	0.051578274	0.056836619
Cka2	0.001606419	7.97E-04
Cox11	3.67E-05	8.39E-05
Myo2	0.001180107	0.001118519
Pma2	4.31E-04	2.14E-05
Ubr1	2.16E-04	1.16E-04
Yap1	3.60E-06	4.62E-05
Pho13	0.018188075	0.016145239
Ymr31	5.07E-04	4.58E-04
Tyr1	3.15E-04	1.29E-04
Ura4	4.76E-04	1.74E-04
Fpr1	0.010402805	0.005702535
Srp54	5.73E-04	6.60E-04
Rpb5	7.39E-04	3.93E-05
Rpb8	9.44E-04	3.00E-05
Dbp3	4.88E-04	1.55E-04
Dbp5	0.002603648	6.77E-04
Sui2	0.002792039	0.002089089
Cki1	6.17E-04	3.92E-04
Sar1	0.005639459	0.003790039
Vps33	3.00E-04	2.35E-04
Kgd1	0.006559074	0.00754787
Ole1	0.001920047	0.001519482
Pre10	0.002931767	0.002039766
Scl1	0.007861252	0.005174713
Ade2	0.011849307	0.010598726
Pwp1	2.65E-04	0.001574274
Atp15	8.70E-04	3.63E-04
Prp5	0.001966706	0.002133426
Isy1	2.86E-04	3.18E-04
Osm1	3.12E-04	2.26E-04
Rnr1	3.74E-04	0.001611002
Reb1	2.02E-05	1.80E-06
Cbp3	1.48E-04	4.03E-04
Vps1	0.007239558	0.006458926
Dit2	1.51E-05	1.78E-04
Ubc1	0.001772865	0.001052673
Mrps28	9.32E-05	1.22E-04
Sdh2	0.001131322	0.001774146
Sec62	4.15E-04	2.98E-04
Dal7	0.02259977	0.020974869
Srm1	0.001061055	7.00E-06
Pol2	2.56E-04	3.51E-04
Idp1	0.026149582	0.024995922
Mck1	0.001414635	7.26E-04
Kre5	6.45E-05	4.31E-05
Snf2	2.71E-04	4.10E-04
Apa2	4.00E-05	6.19E-06
Mdh2	4.20E-04	5.68E-04
Atp12	1.04E-04	3.11E-05
Chc1	0.025818744	0.029429102
Rpa135	8.89E-04	4.96E-05
Ept1	3.81E-05	8.79E-06
Pre1	0.002146371	0.001342536
Gas1	7.71E-04	3.74E-04
Xrn1	0.006990969	0.004814788
Ssa4	0.007177021	0.003763547
Npr1	1.01E-04	1.59E-04
Sly1	2.22E-04	2.61E-05
Sec22	2.15E-04	6.01E-05
Trx1	0.013328199	0.004570518
Rfa1	0.002890759	0.002489086
Pde1	1.60E-04	1.83E-04
Uba1	0.021764104	0.018225143
Cmk2	8.34E-04	9.51E-04
Ess1	2.73E-04	9.13E-05
Arg1	0.024200937	0.021709317
Trx2	0.010686582	0.004225333
Ams1	0.002080472	0.023927869
Apn1	5.79E-05	1.25E-05
Hsp12	0.003883336	0.003406789
Aim17	0.005063893	0.006016445
Ure2	5.03E-05	5.06E-04
Rps1b	0.068868822	0.025183298
Tkl1	0.038532807	0.012653917
Cna1	8.21E-05	1.10E-04
Yck2	3.84E-04	5.52E-06
Hyp2	0.029991489	0.013903278
Gsy1	1.53E-04	1.23E-05
Mrpl25	9.26E-05	7.31E-05
Prp28	1.17E-04	2.21E-04
Mrs4	3.61E-05	5.33E-05
Aat2	0.011306555	0.018656588
Pph21	6.76E-05	1.83E-05
Pph22	4.91E-04	2.49E-04
Spt6	0.001659021	8.09E-05
Pre9	0.00265538	0.001688654
Pre8	0.001241519	7.61E-04
Mir1	0.012498188	0.012860731
Tom40	0.002095384	0.001800878
Pre7	0.002233348	0.001379831
Gpi12	1.83E-05	4.79E-06
Vma16	3.10E-05	8.42E-04
Rpl24b	0.001251461	2.79E-04
Ssd1	0.00149318	9.24E-04
Mcm3	8.21E-04	2.69E-04
Sec14	0.005961507	0.005452913
Erg8	9.22E-05	4.41E-05
Dbp2	0.00263822	0.001214034
Pup1	0.001301249	0.001170635
Lcb1	6.87E-04	4.25E-04
Erg6	0.009592649	0.001665983
Mrm1	5.35E-05	3.48E-05
Nap1	0.001591539	0.001633715
Sis1	0.005349519	0.005621071
Cnb1	1.24E-04	2.37E-04
Rbk1	5.20E-05	7.28E-05
Dal2	0.001512099	0.001221207
Erg4	3.98E-04	3.01E-04
Cdc10	6.74E-04	4.54E-04
Rvs161	0.001982058	0.00190683
Ycp4	0.008230472	9.00E-04
Ycr023c	9.86E-05	3.73E-04
Elo2	0.00149053	0.00231267
Rrp43	1.24E-04	2.91E-05
Sed4	1.69E-04	1.13E-04
Lsb5	4.34E-04	2.92E-04
Trx3	6.64E-04	2.99E-04
Grx1	4.19E-04	1.92E-05
Nfs1	0.001723335	0.001968515
Prd1	0.001217172	7.73E-04
Bos1	3.45E-05	1.14E-05
Uso1	3.01E-04	1.18E-04
Rpc53	1.29E-05	6.44E-05
Rps2	0.048671787	0.01383995
Pup3	6.71E-04	3.28E-04
Ydj1	0.005324769	0.004181736
Vma3	0.001837476	0.003354453
Gbp2	2.97E-04	8.02E-06
Rer1	2.18E-04	3.21E-04
Sro9	5.65E-04	8.36E-05
Gid7	1.73E-05	1.02E-05
Mgr1	9.54E-04	8.43E-04
Emc1	0.002397142	0.00238895
Pof1	2.57E-05	7.77E-05
Pbn1	6.16E-05	2.91E-05
Spb1	5.37E-06	5.19E-06
Ilv6	0.007035913	0.006261078
Cto1	0.00151235	0.004705004
Cwh43	5.19E-04	4.91E-04
Syp1	0.001218686	1.91E-04
Img2	7.78E-05	4.88E-05
Pat1	4.31E-04	5.67E-05
Ycr090c	6.01E-05	1.26E-04
Cdc48	0.032691718	0.024881046
Cpr3	0.003717129	0.003734141
Pdc6	0.006120967	0.002652043
Rpl5	0.054020976	0.027469159
Ppz1	6.86E-05	1.82E-05
Cdc60	0.02399142	0.022088352
Rfa2	1.28E-04	8.40E-05
Rps5	0.05007466	0.024676348
Rpl16a	0.029839905	0.018078593
Rpl16b	0.013623467	0.007843924
Rps7a	0.049583712	0.030952733
Rad27	4.05E-05	7.20E-05
Cmk1	2.99E-04	1.29E-04
Gsy2	0.004077928	3.96E-04
Nsr1	0.003129015	5.40E-04
Pho91	4.21E-04	0.002064129
Cps1	0.05690176	0.014297887
Ade1	0.007007557	0.005617216
Coq3	4.60E-05	4.78E-06
Spt5	0.005195558	0.00146212
Coq8	2.58E-04	8.29E-05
Pot1	9.44E-06	1.35E-04
Kre2	8.39E-04	4.47E-04
Ktr1	0.001807937	0.001989683
Erv1	8.09E-04	8.66E-04
Nam9	1.83E-05	1.22E-04
Icl1	4.28E-04	2.40E-04
Idh2	0.010895283	0.01101754
Ubc8	8.03E-05	9.06E-04
Ura1	0.001159279	5.21E-04
Oxp1	0.001280739	0.001139698
Ura7	0.001428043	0.001678364
Cwp1	6.99E-04	1.00E-05
Yju3	6.62E-04	0.001449246
Cap1	0.001977322	7.81E-04
Lac1	2.07E-04	1.55E-04
Sba1	0.001699785	6.58E-04
Aro2	0.003770683	0.003565339
Hem3	4.62E-05	5.43E-05
Pex3	1.20E-05	1.63E-05
Ehd3	7.69E-04	5.02E-04
Idh1	0.017187202	0.0146085
Hrr25	6.77E-04	5.23E-04
Bmh1	0.058205479	0.035448577
Rpl8b	0.006147208	0.002657887
Mcm5	1.30E-04	5.89E-05
Trr1	0.008938993	0.007318745
Cam1	0.018064993	0.014883109
Ram2	1.32E-04	9.65E-05
Erg9	0.004393079	0.003158093
Pmi40	0.005653313	0.004379024
Ura10	2.39E-05	5.80E-06
Itr1	0.001567973	3.60E-04
Faa1	0.019981535	0.030820288
Pre2	9.16E-04	7.00E-04
Pre4	0.001612285	6.26E-04
Nam7	2.38E-04	1.79E-05
Mrf1	7.68E-04	2.23E-04
Gpi10	2.39E-04	4.60E-04
Crm1	0.002136673	0.001114705
Mls1	0.002130398	0.001474663
Snc1	5.06E-05	9.72E-06
Hom6	0.026354037	0.021436191
Cys3	0.024120787	0.019892758
Psk1	0.002931185	0.003060382
Pmt2	0.004286177	0.004373139
Tpd3	0.002350785	0.00225005
Ccr4	1.60E-04	4.10E-05
Hsp104	0.056859171	0.040772017
Tps2	0.013311714	0.00749571
Sec21	0.007307285	0.004507067
Aro7	2.35E-04	1.56E-04
Met22	0.002440636	0.001615327
Gut2	0.005666484	0.003942279
Pro1	3.86E-05	1.71E-04
Gln1	0.050317779	0.052515876
Ach1	0.001863907	0.001292489
Pep1	0.001426492	0.001209188
Eft1, 2	0.164295445	0.145491672
Pyc2	0.001610237	0.001619607
Yps1	6.91E-05	1.01E-05
Ymc1	5.96E-04	7.77E-04
Oac1	0.001309884	0.001465562
Mss51	3.67E-04	7.85E-04
Pse1	7.27E-04	5.23E-04
Hmx1	2.21E-05	1.36E-05
Ndi1	0.002361381	0.004796183
Hem12	2.98E-04	2.16E-04
Erg2	0.001695567	0.001265217
Erg3	3.73E-04	4.20E-04
Nth1	0.005388171	0.005101074
Spt14	1.03E-04	8.44E-05
Sac1	0.005940116	0.002674345
Dal1	9.34E-05	6.77E-05
Mvd1	0.002965667	0.002240129
Coq2	8.10E-05	1.15E-04
Pup2	0.010694166	0.002991802
Spc110	3.50E-04	4.82E-04
Arp2	0.002348195	0.001537789
Mrp20	5.98E-05	7.16E-05
Mdh3	0.00347517	0.006410807
Rim1	0.004181842	0.001712679
Asf1	2.82E-04	7.87E-05
Atp11	2.50E-04	2.07E-04
Ape2	0.011344984	0.009455631
Cdc3	0.001237993	9.97E-04
Cdc11	5.76E-04	1.38E-04
Dal3	3.08E-04	1.70E-04
Acp1	1.08E-04	8.06E-05
Hxt1	0.001280906	0.003155568
Hxt3	7.48E-04	1.94E-04
Hxt4	5.80E-04	2.32E-04
Cdc12	6.50E-04	2.89E-04
Dph5	0.002485909	0.00136821
Efb1	0.009674637	0.010623247
Fpr2	6.57E-04	4.09E-04
Pdb1	0.014014478	0.017346034
Eug1	5.88E-04	1.08E-04
Erg1	3.89E-04	3.90E-04
Gsh1	6.37E-04	3.91E-04
Hsp150	0.001030015	2.37E-05
Gcd11	0.007005425	0.005670595
Kre6	2.83E-05	3.38E-05
Nhp2	5.17E-04	6.14E-06
Rpn12	0.001714174	6.99E-04
Nip1	0.005332531	0.002690183
Nup2	6.14E-05	3.34E-06
Nab2	1.33E-04	1.12E-05
Pan1	6.85E-04	2.84E-04
Pet309	5.51E-04	0.001403208
Ecm25	1.48E-05	1.07E-05
Zuo1	0.010120042	0.007856159
Dur1,2	0.029227375	0.025544302
Spt16	0.002601721	0.00432772
Rpd3	1.31E-04	1.61E-04
Rpn2	0.006174406	0.003104367
Smi1	1.23E-04	2.52E-04
Snq2	1.03E-04	2.97E-05
Sps19	6.21E-06	8.20E-05
Cys4	0.020267572	0.016858552
Pub1	0.00233659	6.57E-04
Sse1	0.043312527	0.03848238
Sse2	0.005313561	0.001828997
Glc7	0.00318981	0.002150712
Sac6	0.01376856	0.00796222
Sec17	0.001774463	0.003128584
Fbp26	1.24E-04	9.28E-05
Rtg2	7.15E-04	7.56E-04
Vma8	0.002453654	0.001781919
Frd1	0.007854509	0.005401799
Gda1	1.56E-04	3.68E-05
Utr4	3.18E-04	1.46E-04
Rad23	0.001173766	0.001198318
Anp1	2.17E-04	1.31E-04
Tmt1	3.08E-04	6.09E-04
Dnf1	0.001709098	3.60E-05
Kap122	3.29E-05	2.76E-05
Hbs1	9.02E-05	1.86E-04
Sfa1	0.001453565	6.94E-04
Toa2	8.18E-05	9.33E-06
Glc3	0.002574301	4.27E-04
Tfb1	2.25E-04	3.23E-04
Abd1	7.15E-05	1.36E-05
Sct1	1.89E-04	1.64E-04
Mgm101	0.001205996	5.94E-04
Sla1	8.82E-04	1.35E-04
Ysc84	2.07E-06	3.32E-05
Yme1	6.61E-04	3.71E-04
Cat2	2.66E-05	1.01E-05
Cox13	6.80E-04	3.24E-04
Emp70	4.19E-04	1.92E-04
Emp24	0.001505453	0.001416304
Gyp6	2.34E-05	5.55E-06
Gsp2	1.21E-04	5.83E-05
Vma11	3.90E-04	9.34E-04
Sec6	1.91E-04	5.26E-05
Ptm1	6.37E-05	2.59E-05
Nfu1	8.87E-04	0.001206325
Ugp1	0.024578282	0.030081407
Sso1	1.20E-04	2.48E-05
Hfa1	0.002108308	0.00114816
Lip5	1.03E-04	2.23E-05
Dld1	0.005693937	0.00155644
Prs1	9.80E-04	8.26E-04
Tim23	5.21E-04	3.22E-04
Cym1	5.92E-04	5.70E-04
Imp3	8.19E-05	3.59E-05
Mrp4	1.52E-04	4.76E-04
Mrpl6	2.02E-05	4.25E-05
Rps0a	0.048804726	0.027948511
Mns1	5.89E-05	4.77E-04
Sui1	8.62E-04	2.65E-04
Sec61	0.002113508	0.001586833
Srp101	1.20E-04	1.17E-05
Mrt4	4.94E-04	9.91E-05
Ufd4	5.74E-05	2.35E-05
Arc19	0.001652048	0.000436144
Rpt5	0.002165209	0.001198064
Rpt3	0.001090753	5.75E-04
Rpt1	0.002854545	0.001990096
Pdr5	0.003201406	0.002152056
Cse1	7.02E-04	4.56E-04
Dom34	1.92E-04	7.09E-05
Mdl2	3.78E-04	4.57E-04
Tkl2	0.002564483	0.001207553
Dut1	6.26E-04	3.42E-04
Cbf5	0.002619677	1.56E-04
Ykl091c	6.11E-04	1.02E-04
Gdh2	0.002580055	0.004118492
Snc2	0.000226928	1.70E-04
Ppz2	4.76E-05	1.82E-05
Ser1	0.00812401	0.005272722
Ntf2	0.006903148	0.003344548
Slc1	0.001382883	3.13E-04
Sla2	0.002273391	0.00112378
Lhp1	0.0003578	1.11E-04
Pgm1	0.002805199	0.002400072
Dur3	4.14E-04	9.91E-05
Hsp78	0.006075861	0.006674968
Los1	3.54E-04	2.72E-04
Rps1a	0.009629734	0.003745811
His7	0.003837659	0.003247369
Mrps5	1.17E-04	2.47E-04
Wbp1	0.002135084	0.001076464
Pmt1	0.002512743	0.001581419
Gcn1	0.010962487	0.007753803
Nic96	2.80E-04	6.32E-06
Ltv1	0.003123898	0.00296754
Rpb7	9.04E-04	2.76E-05
Vps35	3.21E-04	2.68E-04
Sto1	0.001098757	3.36E-05
Tgl1	4.82E-04	3.80E-05
Tif3	0.008582034	0.009842976
Ede1	0.002282818	0.001738363
Pin4	2.43E-05	5.82E-05
Ptc3	5.24E-04	6.65E-04
Pth2	5.84E-05	2.22E-05
Shp1	0.00110716	0.001207555
Prx1	0.005871826	0.004440656
Pxa2	1.54E-04	5.51E-05
Coy1	1.61E-04	6.09E-05
Hcs1	5.87E-04	4.81E-04
Ypf1	0.001101332	0.001035816
Bmh2	0.006099579	0.003671655
Tsa1	0.072036715	0.061219253
Mot2	3.83E-06	2.17E-05
Nth2	0.001642342	0.001130228
Cpr5	0.002522977	0.001593318
Sss1	0.003133806	0.001554876
Tom20	8.20E-05	5.86E-05
Ast1	8.30E-06	7.95E-06
Sqt1	2.59E-04	5.76E-04
Sgs1	9.92E-06	1.44E-04
Taf14	4.36E-04	1.33E-06
Atg19	9.50E-04	0.008002623
Utp20	3.31E-05	4.57E-06
Ecm15	2.58E-04	5.04E-04
Gcs1	4.75E-04	6.37E-04
Thi80	3.72E-05	1.95E-05
Ski2	7.15E-05	2.08E-04
Tma19	0.01551777	0.008932076
Mrp8	0.005278272	0.003941502
Yet1	5.93E-04	4.89E-04
Nup120	4.19E-04	0.001700369
Oar1	6.15E-05	7.76E-05
Def1	3.42E-05	4.33E-05
Bdf1	7.55E-04	4.71E-04
Kes1	0.005486984	0.012274383
Rps27a	0.031993756	0.022187341
Apl2	1.66E-04	4.85E-05
Myo3	5.95E-04	8.77E-04
Sry1	4.83E-04	4.27E-04
Tef4	0.027092286	0.024718517
Ynk1	0.004932861	0.004660271
Mae1	0.001814649	0.001507884
Ykt6	0.004798976	0.009804633
Lhs1	2.00E-04	3.11E-04
Vps21	0.001888972	0.004765524
Ypt52	0.00124853	0.002355151
Ypt53	6.95E-04	0.001150247
Sis2	1.07E-04	4.53E-05
Doa1	4.86E-04	7.28E-04
Emc3	2.64E-05	7.73E-06
Add66	6.41E-05	1.09E-05
Eap1	9.13E-05	1.46E-04
Mnn4	1.86E-04	2.41E-05
Mia40	2.11E-04	9.84E-05
Sds22	8.47E-04	4.02E-04
Snu114	7.12E-05	3.74E-05
Ebp2	2.42E-04	9.39E-05
Mcd4	1.77E-04	1.33E-04
Srp102	4.97E-05	2.89E-05
Nnr2	9.53E-04	7.48E-04
Mcr1	0.008322339	0.003165436
Pmu1	2.44E-04	9.92E-05
Cab3	2.70E-05	9.77E-06
Psg1	3.48E-04	2.91E-04
Tul1	0.002717264	0.002377651
Tcd2	2.43E-04	5.22E-05
Rpl14a	0.029237226	0.017805505
Did4	1.48E-04	4.17E-04
Mic60	0.002110187	0.001560567
Ykr018c	0.001681825	0.004354818
Spo14	2.82E-05	4.53E-06
Kae1	7.55E-05	9.04E-05
Shb17	0.001922443	0.001278919
Pln1	0.00371788	3.39E-04
Fmp46	2.25E-04	1.42E-04
Pam17	1.93E-04	2.71E-04
Bet3	1.41E-04	1.65E-04
Met1	1.05E-04	2.78E-05
Ykr070w	0.010961143	0.013350105
Aim29	3.58E-04	3.32E-04
Ecm4	3.65E-04	2.17E-04
Rpf2	1.39E-04	4.24E-05
Nup133	4.84E-04	2.60E-04
Tvp38	7.27E-05	8.75E-05
Skg1	3.69E-06	2.63E-06
Tys1	0.036103864	0.04295827
Mrpl3	3.33E-04	3.47E-04
Mrpl7	1.02E-04	5.31E-05
Mrpl10	2.21E-05	1.15E-05
Mrpl11	2.10E-05	9.41E-05
Mrpl15	1.62E-04	1.46E-04
Mrpl27	1.58E-05	2.70E-05
Mrpl28	5.28E-04	2.00E-04
Mrpl40	1.76E-04	5.00E-04
Pim1	0.009587218	0.004864719
Pgm2	0.01619974	0.012216992
Gef1	5.47E-04	4.48E-04
Sol2	4.72E-04	2.47E-04
Ycr087c-A	1.21E-05	1.07E-06
Cbp4	8.86E-05	4.18E-05
Shm2	0.130417213	0.117900841
Shm1	0.024126623	0.023469347
Nat2	2.56E-05	1.37E-05
Stv1	0.001172044	5.47E-04
Stt4	1.86E-04	2.95E-05
Sdh4	3.24E-05	5.02E-05
Qcr10	6.60E-04	6.88E-04
Ape3	0.020714893	0.009594572
Gly1	8.05E-04	7.40E-04
Nop4	8.21E-06	1.13E-06
Aap1	9.09E-04	6.55E-04
Ade17	0.033864773	0.026401381
Asc1	0.062512871	0.040203643
Ahp1	0.077166241	0.047441968
Rpl32	0.027410751	0.012835713
Uga2	0.002417254	6.78E-04
Mnn2	0.001348231	2.52E-04
Etr1	0.004362863	0.004903617
Sco2	5.02E-06	1.15E-04
Hmt1	9.25E-05	6.09E-05
Pdx3	0.001777237	0.002275165
Atp3	0.004545556	0.003204608
Yro2	3.37E-04	5.37E-05
Akl1	2.98E-05	1.35E-04
Ybr056w	0.002291718	0.002369148
Ymc2	1.00E-05	3.44E-05
Grs1	0.018570176	0.016684445
Ptc4	2.16E-04	1.42E-04
Agp2	3.68E-05	5.42E-05
Atg42	0.001248551	8.50E-04
Adh5	7.55E-04	3.67E-04
Ara1	0.011914625	0.00615211
Arl1	0.001024233	8.56E-04
Mrps9	2.76E-05	3.92E-05
Ecm31	0.001516595	0.001918056
Rim2	2.18E-05	4.13E-05
Ktr3	8.67E-04	0.001167047
Ktr4	4.56E-04	1.71E-04
Pcs60	6.94E-04	9.97E-04
Rot2	2.63E-04	7.62E-05
Ybr241c	1.78E-04	2.89E-04
Gpx2	6.15E-04	2.57E-04
Isw1	3.39E-04	4.87E-05
Rib5	5.86E-04	4.55E-04
Ypt10	1.83E-04	1.36E-04
Dug2	5.92E-05	5.74E-05
Apm3	2.26E-04	3.92E-05
Sro77	7.67E-04	7.52E-04
Sft2	2.64E-04	7.60E-04
Ecm21	0.002609518	1.32E-04
Bna4	2.70E-04	2.20E-04
Map2	4.31E-04	1.37E-04
Mrp21	5.80E-06	4.28E-05
Alg3	5.97E-06	8.84E-06
Nup170	1.66E-04	5.57E-06
Atg8	2.11E-04	0.000922778
Ybl036c	5.76E-04	3.14E-04
Hek2	9.21E-04	2.20E-04
Lsm2	5.17E-04	4.72E-05
Ncl1	0.004166899	0.002142071
Ldb7	7.23E-05	1.40E-05
Ybr016w	6.22E-05	6.56E-07
Kap104	0.002432153	0.001556908
Ola1	0.015353665	0.00862326
Cds1	0.006799344	0.002913321
Fat1	2.10E-04	5.68E-06
Zta1	3.53E-04	2.54E-04
Rfs1	0.001403172	3.66E-05
Ybr053c	4.82E-04	8.62E-05
Ubp14	8.49E-05	1.40E-05
Slm4	5.42E-05	4.05E-05
Ecm33	1.14E-04	1.02E-04
Rpg1	0.007623958	0.00701848
Ist2	9.13E-04	2.36E-04
Rfc5	5.85E-04	4.40E-06
Pby1	4.11E-05	6.98E-05
Ybr096w	0.011760109	0.014164167
Fes1	1.60E-04	7.88E-05
Sif2	5.28E-05	7.73E-06
Ybr137w	2.85E-04	1.11E-04
Apd1	3.89E-04	6.51E-04
Ifa38	0.002206241	0.001282534
Tos1	7.55E-05	1.11E-04
Eht1	0.025960309	0.013215569
Sds24	0.00111348	7.59E-04
Mcx1	0.001526868	3.22E-04
Om14	0.002560662	5.52E-04
Arc40	0.002714306	7.94E-04
Enp1	4.48E-05	4.74E-06
Rgd1	1.59E-05	1.91E-05
Tsc10	2.58E-04	1.75E-04
Hsm3	3.60E-05	6.81E-05
Ssh1	0.002213014	0.001146953
Ybr285w	8.16E-06	8.11E-04
Tsl1	0.010767411	0.008530114
Cue1	4.35E-05	3.18E-05
Tif5	0.004035541	0.003936364
Mge1	0.002091819	0.001801251
Rim11	1.65E-05	1.48E-05
Ygp1	1.35E-04	3.46E-05
Prs2	3.01E-04	1.32E-04
Rck2	4.85E-04	9.55E-04
Pre3	0.001581571	0.001373113
Gua1	0.026648857	0.029966411
Cbr1	0.00328148	0.002451649
Ura8	0.001520175	0.001128651
Pcm1	0.005411388	0.001830649
Rfc3	1.39E-04	7.18E-05
Fks1	0.006433713	0.005950422
Atx1	9.97E-05	1.33E-05
Glo3	2.91E-04	2.69E-04
Srp68	0.001010145	3.80E-04
Srp72	3.37E-04	1.70E-04
Prs3	0.00180483	0.002148266
Msc7	6.14E-04	5.17E-04
Hxt5	0.002395058	4.88E-04
Imd2	0.002042764	0.002520187
Ppx1	2.01E-04	8.04E-05
Apm2	4.29E-06	3.40E-06
Rps20	0.028938964	0.014024189
Lag1	1.66E-05	6.95E-05
Ded81	0.010320334	0.00759361
Yhr020w	0.006386467	0.006041889
Inm1	7.61E-05	2.94E-05
Rps27b	0.031993756	0.022187341
Rrp3	2.20E-04	3.96E-05
Msr1	3.44E-04	2.75E-04
Gre3	0.009911695	0.006448558
Yhr112c	7.40E-04	3.70E-04
Gnd1	0.055923545	0.045432195
Efm1	2.30E-05	1.57E-05
Vmr1	0.002153762	0.003773249
Yhl018w	1.40E-04	1.04E-04
Hse1	1.12E-04	1.12E-04
Rpl14b	8.45E-04	3.30E-04
Osh7	0.002102916	8.96E-04
Vps29	6.78E-05	7.51E-05
Rpn1	0.006027897	0.003033629
Yhi9	0.004290884	0.003708383
Bcd1	1.43E-04	0.005945713
Dog2	2.07E-04	8.20E-05
Dog1	1.69E-04	5.87E-05
Yhr045w	6.88E-05	6.12E-05
Fsh1	0.00120042	6.86E-04
Cic1	3.85E-05	6.96E-06
Vma22	1.92E-05	4.09E-06
Pan5	0.003548363	0.00325379
Ssz1	0.020433311	0.016107836
Dys1	0.00242027	0.001882028
Trm5	1.62E-04	5.27E-05
Qns1	0.001922578	0.001762408
Rtc3	0.00415676	6.99E-04
Yhr097c	1.34E-04	1.48E-04
Sfb3	5.86E-04	1.90E-04
Tra1	3.19E-05	1.20E-05
Gep4	5.93E-04	5.08E-04
Sbe22	9.84E-06	1.14E-06
Trr2	5.55E-05	4.49E-05
Gga2	0.001069716	5.88E-04
Uba4	8.26E-05	1.81E-05
Dma1	1.65E-05	1.42E-05
Tom71	2.77E-04	5.53E-06
Set1	4.51E-05	2.62E-05
Lsm12	6.68E-05	6.58E-06
Ecm14	0.001096165	2.02E-04
Nsg1	6.56E-05	3.51E-05
Yhr138c	5.34E-04	1.01E-04
Crp1	7.57E-04	1.11E-04
Kel1	6.60E-05	1.99E-05
Sol3	0.002085909	0.001135731
Nmd3	3.19E-04	3.88E-04
Svp26	2.06E-04	8.67E-05
Kog1	1.11E-05	4.47E-05
Gpi16	0.001582659	4.48E-04
Egd2	0.010925271	0.004767452
Nvj1	4.70E-05	1.41E-04
Utp9	2.61E-04	1.89E-04
Rix1	4.97E-05	1.70E-06
Aim46	7.53E-05	2.68E-05
Rpn10	0.001267458	6.95E-04
Bat1	0.013333992	0.011515178
Rpb11	5.15E-04	3.17E-04
Rts1	4.37E-04	3.32E-04
Hsp10	0.005933244	0.004670609
Fpr3	4.99E-04	4.39E-04
Tif11	0.003077974	0.002198038
Spt8	7.06E-05	4.69E-06
Hrb1	3.32E-05	5.17E-06
Smf1	0.001808759	0.001121275
Pmc1	0.001250269	8.92E-04
Ckb2	3.87E-04	2.70E-04
Vps45	1.96E-05	1.27E-05
Bfr1	0.005472633	0.001519917
Sec31	0.005518957	0.002049934
Hal5	1.54E-05	2.32E-05
Ade6	0.051633204	0.050620169
Asp1	9.48E-04	8.12E-04
Ggc1	0.003851382	0.002912158
Sur2	1.34E-04	1.41E-04
Fet3	2.49E-04	5.61E-05
Nab3	1.79E-04	1.93E-05
Lys1	0.013839129	0.021953463
Lys9	0.034342682	0.029858088
Hxt6	0.003204394	0.001507572
Hxt7	0.003396501	0.001507572
Kre9	2.64E-05	1.65E-04
Psd1	2.85E-04	7.47E-05
Stt3	0.001480828	5.20E-04
Akr1	8.25E-04	2.03E-04
Gaa1	2.23E-04	6.00E-05
End3	9.92E-04	1.64E-04
Stm1	0.015185402	0.016499122
Cct2	0.003993598	0.003673725
Cct3	0.005347904	0.004628366
Cct4	0.002893302	0.002734218
Cct6	0.00231615	0.002475785
Caj1	0.001091706	9.38E-04
Cox14	4.15E-05	6.54E-05
Pik1	3.04E-06	2.07E-05
Mnn1	6.87E-04	3.27E-04
Mnn9	4.28E-04	5.52E-04
Vma7	8.05E-04	3.54E-04
Cat8	1.14E-04	1.85E-05
Dhh1	0.002352829	8.95E-04
Faa2	7.16E-06	5.05E-06
Cem1	8.16E-05	5.45E-05
Laa1	2.64E-05	3.95E-05
Aco2	0.013643018	0.013636873
Elo1	3.33E-04	8.91E-04
Sop4	3.74E-04	5.41E-04
Yhb1	5.95E-04	2.74E-04
Mbp1	0.001603558	8.64E-04
Npt1	0.003240717	0.003034869
Pom152	7.35E-05	6.32E-06
Met10	0.016470968	0.022583292
Erp2	6.16E-04	4.38E-04
Gdh3	0.016535942	0.014289219
Yal061w	0.00203855	0.002031092
Bdh1	0.003499383	0.002667983
Pex22	5.72E-04	2.41E-04
Aim2	0.002394399	6.10E-04
Gem1	4.79E-06	2.81E-06
Bol3	1.31E-05	4.68E-05
Gcv3	0.003878047	0.002498034
Erv46	8.58E-04	3.71E-04
Rbg1	1.66E-04	6.09E-05
Fun12	0.005275038	0.003753741
Sec72	1.70E-04	3.75E-04
Rvs167	0.002347382	0.001673046
Noc2	4.31E-04	2.54E-04
Hxt13	6.71E-04	3.16E-04
Afg3	2.48E-04	0.001390406
Sso2	0.002224239	6.05E-05
Snf7	3.16E-04	0.001915588
Stl1	0.001092604	5.97E-05
Tif4631	0.005386056	0.00393568
Tif4632	7.30E-05	3.89E-05
Rps26a	0.013595789	0.003599277
Rps26b	0.013595789	0.003599277
Rsp5	0.003622443	0.004886742
Ast2	6.51E-05	5.09E-05
Oxa1	1.75E-05	5.02E-06
Sah1	0.051517364	0.049335383
Gdi1	0.004825417	0.012936787
Bem2	2.57E-04	6.75E-05
Ptc2	0.001454553	0.001684808
Vac8	0.005185361	0.003060145
Dld3	0.015429876	0.010432716
Hpa3	1.36E-04	1.41E-04
Pol5	7.93E-05	1.63E-05
Spf1	0.007727221	0.005702932
Ecm10	0.018486044	0.01797602
Snu13	0.002455227	1.69E-04
Gea2	1.70E-04	8.64E-05
Gtt3	1.39E-04	2.34E-05
Edc3	5.92E-05	1.69E-05
Mit1	9.40E-04	0.001094026
Gim4	1.03E-04	3.91E-05
Fmp52	0.003418779	0.004864054
Yer010c	1.02E-04	6.32E-05
Hem14	0.006304871	0.006026161
Bim1	0.001897961	0.001922737
Isc1	1.26E-04	3.14E-05
Rpn3	0.002541402	0.002113231
Yat2	3.36E-05	4.28E-06
Arb1	0.00439631	0.002290084
Mxr1	0.002290059	0.00132335
Erg28	2.15E-04	4.32E-04
Tpa1	6.77E-04	9.49E-05
Pic2	6.48E-04	5.85E-04
Hmf1	0.016007745	0.002282951
Pcl6	2.73E-05	5.25E-05
Fcy21	8.66E-05	1.77E-04
Tho1	6.31E-04	1.16E-05
Rgi1	1.75E-04	7.75E-05
Ald5	0.003511918	0.00459174
Yer077c	5.16E-04	1.58E-04
Aim9	0.002614964	0.002756897
Ser3	0.005350352	0.004725024
Get2	2.43E-04	1.46E-04
Nup157	8.26E-05	2.61E-04
Gle2	1.04E-04	3.89E-06
Kap123	0.010843953	0.009702548
Lsm4	5.47E-05	2.71E-06
Scs2	0.00347945	0.002216264
Yer134c	8.68E-05	4.42E-05
Cox15	0.00289121	0.002738255
Ddi1	2.52E-04	2.80E-04
Ftr1	6.75E-04	5.74E-05
Yer156c	0.001415286	6.89E-04
Gpp2	0.003722441	7.19E-04
Vrg4	1.24E-04	1.13E-04
Ssb2	0.005061797	0.003188628
Ynl208w	0.001752309	0.002211132
Rtt106	3.16E-05	1.25E-06
Nnr1	8.01E-04	4.10E-04
Ynl194c	4.78E-04	1.22E-05
Mmf1	0.008462431	0.007985028
Ccs1	0.001029156	9.43E-04
Erg29	1.11E-04	3.05E-04
Sip5	6.64E-05	1.97E-04
Rpl13b	0.046058017	0.019194985
Nde1	0.003942026	0.007253123
Tif34	0.002815318	0.001376302
Pre5	0.003553087	0.001874987
Pre6	0.001936632	0.001294151
Ssm4	1.86E-04	1.28E-04
Elo3	9.49E-04	8.29E-04
Rpt2	0.008375153	0.005068989
Yta12	7.38E-04	7.18E-04
Atg3	3.24E-05	2.23E-04
Ltp1	2.82E-05	4.84E-06
Alg8	6.28E-05	1.02E-05
Utp18	3.39E-05	1.71E-05
Yjl068c	0.001626436	6.48E-04
Mpm1	1.40E-04	2.27E-04
Las21	2.14E-05	2.37E-05
Cct5	0.002200205	0.003131514
Atm1	5.17E-04	9.05E-05
Rpc10	4.70E-04	4.70E-05
Coa1	1.84E-04	1.15E-04
Pan6	6.27E-05	3.85E-05
Tma108	0.0017017	7.47E-04
Tao3	5.87E-04	6.07E-04
Met18	2.23E-04	1.39E-04
Ayr1	0.007902638	0.003086508
Qdr2	2.04E-04	1.26E-04
Nup159	4.16E-05	3.41E-06
Sec24	0.004533594	0.002684628
Yil108w	2.68E-04	5.13E-04
Slm1	4.71E-04	1.32E-04
Fmc1	3.36E-05	3.51E-05
Prk1	2.23E-05	3.29E-06
Rsm25	3.27E-05	1.54E-04
Utp25	2.05E-05	1.70E-06
Ice2	5.17E-05	1.57E-05
Aim19	7.28E-05	1.07E-04
Sds3	0.001073661	0.002008738
Cab2	4.63E-04	2.22E-04
Yil077c	1.37E-04	2.04E-05
Sec28	0.001631606	6.87E-04
Ser33	0.013957741	0.013095445
Mam33	3.59E-04	5.57E-05
Fis1	9.12E-05	1.31E-05
Arc15	6.78E-04	3.36E-06
Rpl34b	0.016194617	0.004826435
Neo1	1.20E-05	2.80E-04
Age2	9.48E-05	1.91E-05
Pkp1	2.45E-05	4.41E-05
Gvp36	0.008269446	0.006653001
Ted1	0.002514031	0.001290693
Emc5	3.15E-04	2.68E-04
Irr1	6.57E-05	4.62E-05
His6	1.56E-04	6.58E-05
Snl1	1.27E-04	9.31E-05
Dot5	1.04E-04	1.67E-05
Urm1	3.91E-05	3.93E-06
Aim21	6.43E-06	8.10E-05
Djp1	5.22E-05	5.45E-05
Egh1	2.52E-05	5.84E-05
Yir035c	1.05E-04	5.37E-04
Irc24	8.65E-04	6.61E-04
Hyr1	0.002256728	0.002104767
Gtt1	0.004250795	0.007689687
Rlp7	7.47E-05	1.93E-05
Ala1	0.030852264	0.027505099
Phs1	1.60E-04	1.49E-04
Mrpl49	0.006740561	2.54E-05
Ree1	2.69E-04	1.65E-04
Opt1	1.37E-04	4.34E-04
Gts1	4.37E-05	1.55E-05
Phb1	0.002070831	0.00122856
Lcb2	9.57E-04	7.16E-04
Cdc1	1.45E-04	4.59E-05
Gsc2	0.005673272	9.57E-04
Nop2	0.001263045	9.25E-04
Arf3	3.86E-05	7.91E-05
Rpl33b	0.001345166	5.28E-04
Rps29a	0.017113884	0.009474143
Rps29b	0.008844386	0.007422334
Gpp1	0.039556502	0.019992153
Lst8	5.73E-05	1.81E-04
Erg10	0.012051609	0.002943372
Ost1	0.00100583	3.00E-04
Gab1	6.90E-05	2.29E-05
Cat5	1.40E-04	1.14E-04
Mmm1	2.22E-05	4.08E-06
Rpl10	0.050865324	0.023363547
Vma13	0.009236434	0.005828576
Sec26	0.003973904	0.001931216
Sec27	0.006903363	0.005519243
Oye3	0.004392332	0.001366563
Tes1	0.004412021	0.002250117
Gpd2	0.001584011	7.77E-04
Yrb1	0.001655235	0.001879059
Glr1	0.004523833	0.003485923
Idp2	0.004921432	0.005357751
Psa1	0.045315214	0.045115525
Mep2	0.002262232	2.12E-04
Xks1	1.14E-04	7.07E-05
Lem3	4.46E-04	1.77E-04
Vnx1	8.50E-05	1.76E-04
Emw1	1.81E-05	7.11E-05
Zim17	8.18E-05	4.09E-05
Kri1	3.32E-05	2.46E-06
Mrps18	2.19E-05	6.87E-06
Pmt6	1.96E-04	7.40E-05
Elp2	2.82E-04	1.80E-04
Tda10	8.80E-04	5.76E-04
Cir1	0.001927847	0.003196608
Ser2	6.62E-04	1.03E-04
Cct7	0.002761583	0.002731622
Utp10	3.69E-04	1.61E-04
Lsb6	4.24E-06	1.00E-05
Qri1	0.001126271	6.48E-04
Gcn20	0.001943254	0.001810215
Cos4	1.93E-04	5.89E-04
Emp47	8.36E-04	6.29E-04
Lam5	1.01E-04	1.11E-05
Rim15	7.26E-05	1.74E-05
Agx1	2.87E-05	2.59E-05
Caf16	3.80E-04	1.77E-04
Gna1	3.94E-04	1.38E-04
Blm10	0.006223657	0.002410331
Rpn11	0.001570883	6.00E-04
Yfr006w	6.18E-04	5.27E-04
Ubp6	0.001188533	6.01E-04
Yfr016c	4.83E-06	3.77E-05
Atg18	1.01E-05	9.93E-05
Lsb3	0.001712678	6.38E-04
Rsc8	0.005832772	3.69E-04
Dug1	0.01045516	0.009613781
Bna6	0.001404812	0.001175864
Rmd8	7.21E-05	2.88E-04
Ret2	4.77E-04	9.09E-04
Cit3	1.14E-04	1.24E-04
Alg2	2.70E-04	1.35E-04
Mhp1	3.45E-04	5.88E-04
Ckb1	3.53E-04	1.26E-04
Scd6	3.60E-04	4.87E-05
Met12	3.22E-04	2.57E-04
Ald4	0.060795167	0.034891057
Rps0b	0.05081429	0.029882254
Gus1	0.035861315	0.033720483
Arc1	0.012771523	0.014706141
Nup85	7.88E-05	1.02E-04
Stu2	7.87E-05	6.33E-05
Aip1	0.003882915	0.00191815
Dld2	0.002656573	6.65E-04
Apl6	1.76E-04	2.21E-04
Rps10b	0.017332329	0.011012555
Fyv8	8.77E-06	7.80E-06
Ypp1	6.38E-05	1.07E-05
Pho86	7.35E-04	4.76E-04
Pol31	1.05E-04	2.64E-05
Ost2	2.40E-04	5.96E-05
Spc1	1.71E-04	4.93E-05
Rpe1	0.001002092	7.13E-04
Pmt4	0.001003596	8.86E-04
Mnn5	0.002372201	0.002099108
Mnn11	8.22E-04	2.94E-04
Rpl17b	0.002253359	0.001220514
Yjl163c	3.46E-06	4.35E-06
Rpa34	1.02E-04	7.31E-04
Sfh5	6.83E-04	6.76E-04
Lcb3	5.33E-05	3.01E-05
Lsm1	3.80E-04	1.26E-04
Mtc1	0.001024151	0.002019958
Iml2	2.08E-04	4.35E-04
Bna3	0.010785917	0.007634774
Log1	4.76E-04	3.47E-04
Tim54	1.29E-04	5.75E-05
Mtr4	2.09E-04	1.17E-05
Yjl049w	7.91E-06	1.37E-04
Yjl045w	6.60E-04	6.34E-04
Nup192	1.15E-04	3.11E-06
Cct8	0.003695502	0.004352561
Mpp10	6.13E-06	2.25E-06
Mho1	1.25E-04	6.19E-05
Tma22	2.81E-04	2.79E-04
Bna1	0.001547171	6.35E-04
Yjr027w	6.28E-05	4.76E-05
Yjr028w	6.28E-05	4.76E-05
Yjr029w	6.28E-05	4.76E-05
Rav1	7.62E-05	1.08E-04
Ptk2	3.33E-04	1.91E-04
Arp3	0.00293021	0.001190564
Ham1	6.14E-04	3.11E-04
Lia1	0.004175761	0.002809835
Hoc1	0.003006624	5.27E-06
Aim24	1.37E-04	6.15E-05
Emc2	8.18E-04	6.55E-04
Jsn1	2.11E-04	7.37E-05
Yjr096w	0.001948918	8.23E-04
Yjr098c	2.32E-04	3.42E-04
Aim25	6.25E-05	3.75E-05
Ado1	0.01422503	0.007520226
Pxp2	6.35E-06	4.67E-05
Rsm7	2.62E-04	1.15E-04
Ste24	0.001365348	0.001487156
Ent3	0.001369264	3.17E-04
Xpt1	3.61E-04	2.00E-04
Sgm1	5.60E-06	5.99E-06
Met5	0.030838928	0.028553221
Iml1	1.28E-04	2.84E-05
Yjr142w	9.13E-05	8.96E-05
Bat2	0.002159687	0.001087395
Yjr149w	9.49E-05	1.08E-04
Hxt16	6.71E-04	3.16E-04
Cos5	1.53E-04	3.42E-04
Ald2	0.002047352	0.001956044
Faa4	0.005956549	0.001262105
Gcv1	0.004800554	0.006214212
Rps7b	0.007609308	0.003858903
Tcb2	0.002376016	0.003002626
Gpc1	9.38E-05	3.24E-04
Gto1	3.68E-04	3.83E-04
Arh1	1.09E-04	1.22E-04
Hgh1	2.54E-04	9.54E-05
Gyp7	4.07E-05	6.86E-05
Ost3	4.97E-04	3.33E-04
Bpl1	1.49E-04	7.97E-05
Dsk2	6.18E-04	5.69E-04
Bul1	1.71E-05	7.22E-05
Bxi1	9.17E-05	1.85E-04
Mon2	2.17E-04	6.12E-05
Lys20	0.038970959	2.67E-04
Rps12	0.030187645	0.022795346
Vma10	0.005764122	0.003826753
Asn1	0.005778385	0.003933196
Asn2	0.011062201	0.008765401
Rpl37a	0.003859364	0.001445971
Rpl38	0.012354273	0.00627322
Tom22	3.07E-04	1.75E-04
Lys4	0.010772106	0.009362396
Apt1	0.001354295	0.001101859
Rpl4b	0.068011812	0.038927803
Nup145	0.001122161	7.62E-04
Rnr4	0.020478918	0.005748138
Nit3	0.002897631	0.001479797
Die2	8.29E-05	2.15E-05
Hsv2	1.34E-05	6.25E-06
Phb2	0.004776303	0.002315057
Nas6	3.96E-04	6.96E-04
Imd4	4.16E-04	4.62E-04
Imd3	0.02108291	0.015266843
Ubp15	4.63E-04	2.64E-04
Glo1	0.001316833	3.57E-04
Mnn10	2.02E-04	8.46E-05
Psp2	3.45E-04	7.01E-05
Sam37	3.99E-05	5.94E-06
Mup1	4.78E-05	1.43E-04
Sol1	4.10E-04	2.31E-04
Ubc9	1.18E-04	1.70E-05
Rib4	0.001824556	9.61E-04
Psp1	1.91E-05	3.39E-06
Mic27	1.13E-04	9.75E-06
Oca1	6.84E-05	7.81E-05
Rpl9b	8.93E-04	6.97E-04
Rpl37b	5.55E-04	2.45E-04
Pdr10	9.67E-04	0.00100763
Fol2	4.39E-04	4.57E-04
Ypt32	3.68E-05	2.77E-04
Yml6	2.02E-04	2.83E-04
Skp1	9.29E-04	8.54E-04
Uba2	1.25E-04	9.14E-06
Pyk2	6.02E-04	4.73E-04
Ubc13	0.001194779	8.38E-04
Nup188	0.001204755	2.08E-04
Pmt5	1.86E-04	1.04E-04
Sbh2	3.01E-04	1.72E-04
Nup84	6.05E-04	3.29E-05
Alt1	0.001791554	0.001453554
Acs2	0.016322558	0.012320909
Exg2	1.16E-05	3.82E-06
Vps4	1.51E-04	2.35E-04
Msn5	3.75E-04	1.27E-04
Aif1	1.00E-04	5.22E-05
Cwh41	5.41E-04	4.47E-04
Seh1	2.89E-04	1.89E-04
Ufd1	3.07E-04	1.55E-04
Erg25	6.35E-04	3.61E-04
Rai1	1.11E-04	2.65E-05
Tad1	2.65E-05	7.23E-06
Ygl242c	1.40E-04	1.45E-05
Tan1	1.23E-04	5.02E-06
Emc4	7.76E-04	6.50E-05
She10	0.001848032	0.001976068
Cog1	1.90E-05	6.34E-06
Nif3	0.00188387	0.00207055
Aro8	0.019455729	0.013918948
Mcm6	2.82E-05	2.92E-05
Mds3	1.37E-05	2.02E-05
Dsd1	0.001509055	3.41E-04
Hos2	1.16E-04	4.53E-05
Str3	7.87E-04	0.00153194
Atg1	2.78E-04	0.001462739
Yrb30	2.67E-05	8.99E-05
Yip5	1.22E-04	1.78E-04
Ari1	0.001359308	5.80E-04
Ino80	1.13E-04	4.69E-05
Ygl140c	1.46E-05	9.74E-06
Met13	0.001157754	7.38E-04
Prp43	0.001136458	1.91E-04
Ygl114w	0.001198974	0.001889139
Rmd9	1.83E-04	1.19E-04
Lsg1	1.57E-04	1.04E-04
Mms2	8.73E-04	3.29E-04
Ygl082w	2.22E-04	5.32E-05
Mpc1	1.58E-05	1.06E-05
Pus2	4.19E-04	1.53E-04
Ybp2	2.20E-05	1.85E-05
Sds23	1.05E-04	6.18E-05
Erv14	7.39E-04	4.79E-04
Tyw3	1.63E-05	7.25E-06
Alg13	6.71E-05	8.79E-06
Ygl039w	7.56E-05	1.89E-04
Pnc1	0.008756406	0.007155083
Get1	2.69E-04	1.89E-04
Rpn14	3.94E-05	3.96E-05
Erg26	0.003626767	0.003970131
Efm5	5.18E-04	5.94E-04
Nma2	3.61E-04	5.96E-04
Mcy1	0.002725127	0.002470308
Ygr026w	0.001060431	3.00E-04
Imo32	0.009699301	2.40E-04
Tim21	1.22E-04	1.90E-04
Rpl26b	0.031752385	0.019186598
Orm1	2.71E-04	1.94E-04
Nqm1	0.003876369	4.62E-04
Ygr054w	0.001126722	7.68E-04
Pex8	2.59E-05	1.01E-04
Twf1	3.40E-04	1.20E-04
Pil1	0.030577967	0.005406907
Rrp46	1.11E-04	1.17E-04
Mdr1	3.13E-04	5.50E-04
Nop7	4.69E-04	1.30E-04
Ygr117c	6.99E-04	0.001680168
Ygr125w	5.03E-04	8.75E-04
Utp8	1.74E-04	6.19E-06
Ygr130c	0.002208766	1.80E-04
Ygr161c	5.78E-06	1.64E-04
Gtr2	1.93E-04	1.92E-04
Rbg2	2.52E-04	8.40E-04
Pbp1	6.95E-05	1.61E-05
Okp1	7.77E-06	2.76E-05
Tim13	5.76E-04	0.000286451
Zpr1	0.001183866	0.001444198
Yap1802	3.93E-06	5.81E-07
Lsc2	0.011168067	0.014652459
Cpd1	4.50E-05	8.03E-06
Sol4	0.001544894	5.34E-04
Rie1	3.71E-05	7.67E-06
Coq6	0.001850199	0.001305884
Gnd2	0.001979303	0.001456961
Bud32	1.41E-04	8.58E-05
Ygr266w	4.98E-04	1.88E-05
Slh1	6.59E-06	1.76E-06
Rtt102	1.40E-05	1.08E-05
Cab4	2.51E-04	2.81E-04
Scw4	1.66E-04	1.38E-04
Erv29	6.33E-04	0.001141195
Cos6	1.24E-05	1.80E-04
Dip5	5.31E-04	0.00213841
Ypr003c	4.67E-06	5.72E-05
Rpt4	0.001649649	0.002646362
Dcp2	2.15E-04	1.84E-05
Hho1	0.001138605	1.26E-05
Lsc1	0.013455294	0.01198109
Ret3	0.001928752	0.003788345
Nce103	3.26E-04	7.33E-05
Cop1	0.007367138	0.003735778
Are2	3.11E-04	2.89E-04
Hxt17	6.71E-04	3.16E-04
Yip3	0.0020197	9.92E-04
Cpr6	0.00829658	0.005926642
Rcf2	2.52E-05	3.21E-04
Ynr021w	0.002738963	0.001008347
Mpp6	1.09E-05	1.61E-06
Alg12	4.08E-04	3.35E-04
Arc35	0.002682763	4.68E-04
Mrps12	6.67E-05	8.43E-05
Rsm19	9.82E-05	3.91E-05
Ynr040w	1.15E-05	3.97E-05
Trm112	1.99E-04	5.75E-05
Pdr18	3.37E-05	1.02E-05
Cos1	1.93E-04	5.89E-04
Hch1	4.80E-04	2.21E-04
Gor1	0.002676902	0.002087724
Ist1	1.08E-04	5.53E-05
Yif1	1.25E-04	7.31E-05
Fol1	6.68E-05	4.82E-05
Gis2	0.002324843	0.001188807
Tex1	1.32E-04	2.58E-04
Ynl247w	0.004189593	0.005801431
Vps75	1.61E-04	3.41E-05
Ynl234w	1.08E-06	8.68E-06
Csl4	2.67E-05	3.07E-05
Pdr16	5.23E-04	7.16E-04
Alg9	8.00E-04	4.18E-04
Ynl193w	1.25E-05	8.34E-06
Ynl181w	8.69E-05	1.64E-04
Rho5	5.48E-04	3.22E-04
Mrpl22	1.79E-05	6.06E-05
Nop13	2.52E-04	0.001044581
Mdg1	5.68E-05	6.67E-06
Ynl168c	6.89E-04	7.18E-04
Bni5	7.22E-05	1.28E-04
Cbk1	2.87E-05	3.75E-05
Nsg2	1.24E-04	1.55E-04
Lsm7	3.70E-04	2.00E-04
Ynl134c	0.014124208	0.00783633
Kre33	8.32E-04	7.34E-05
Nrk1	8.42E-05	9.55E-05
Tep1	5.57E-04	8.28E-04
Nma111	1.78E-04	4.89E-05
Dma2	1.65E-05	1.42E-05
Nop15	1.14E-04	6.31E-05
Ynl108c	1.71E-04	5.38E-05
Alg11	5.04E-05	8.51E-06
Ynl040w	0.003457997	0.00984935
Hef3	0.001038281	9.71E-04
Pyp1	0.00449465	0.004227212
Idp3	0.005860402	0.006155572
Sub1	2.39E-04	1.62E-05
Sur7	9.93E-04	4.47E-04
Ktr6	1.48E-04	3.26E-05
Ade16	0.00456359	0.003040751
Ald3	0.015727618	0.006142185
Ald6	0.108419304	0.100783983
Ubx4	1.34E-04	1.27E-04
Rpl15b	0.017917224	0.006230776
Erg5	6.24E-04	5.84E-04
Alo1	0.002379747	0.002324427
Orc3	2.57E-05	1.72E-06
Orc4	4.65E-05	5.82E-06
Erv25	0.002318141	0.001483895
Dak1	0.008800351	0.006166749
Erg13	0.008851801	0.00436092
Hxt15	6.71E-04	3.16E-04
Ufd2	0.001579943	0.001418907
Dnm1	8.89E-04	3.10E-04
Sna2	9.61E-05	1.64E-04
Act1	0.097923994	0.017667944
Hht1, 2	0.016045342	2.12E-04
Did2	1.42E-04	1.88E-04
Ade12	0.020917561	0.019023573
Tom5	1.34E-04	8.30E-06
Tim11	6.10E-04	1.13E-04
Atp18	8.95E-04	6.81E-04
Atp19	3.20E-04	7.37E-05
Tim10	1.16E-04	1.08E-05
Rpl34a	0.016194617	0.004826435
Tma20	8.84E-04	0.001041768
Gpd1	0.022924349	0.015617008
Rho3	0.001675346	1.91E-04
Cdc55	5.98E-04	3.89E-04
Bet4	1.17E-05	5.10E-05
Sdh1	0.002157919	0.002581915
Tps1	0.013241498	0.011555792
Slt2	3.79E-05	2.01E-05
Acc1	0.047553465	0.039231949
Rpa49	4.68E-04	1.87E-05
Arg5,6	0.020201981	0.021280698
Ubp2	9.33E-05	9.70E-05
Ubp3	2.19E-04	6.11E-05
Lap3	0.011180949	0.052687162
Npl3	0.002030924	5.67E-05
Map1	9.78E-04	7.43E-04
Aat1	4.55E-05	1.05E-04
Tim44	0.001673512	0.001151582
Rps15	0.004205721	0.001809009
Ena2	0.001742634	4.27E-04
Rpt6	0.001824228	5.60E-04
Ysa1	9.63E-04	5.88E-04
Mtd1	0.004329622	0.001819081
Ubc7	1.10E-04	1.28E-05
Met14	0.006237683	0.011434122
Nup49	8.76E-05	4.21E-06
Osh6	3.52E-04	3.10E-04
Rsc4	1.86E-04	2.68E-05
Rpl6a	0.03346792	0.027151075
Mlp1	4.84E-05	2.65E-05
Abf2	0.008717291	0.00547994
Egd1	0.003099249	0.002727889
Vtc3	2.04E-05	7.71E-06
Rpl21a	0.036011956	0.015852879
Shr3	0.000252417	9.32E-05
Tim50	6.54E-04	6.00E-04
Grx5	2.12E-05	1.40E-05
Pdr12	3.19E-04	1.74E-04
Ski8	1.34E-04	2.20E-04
Swp1	3.41E-04	1.71E-04
Srp1	0.003569647	0.003333876
Ina17	4.29E-06	3.92E-05
Png1	8.34E-05	7.26E-05
Elp3	0.001001539	1.51E-04
Nan1	1.11E-04	1.24E-05
Kap120	1.25E-04	3.65E-05
Rny1	1.57E-04	8.19E-05
Vps30	0.005123161	0.002011214
Mrp51	2.03E-04	3.40E-04
Hos3	5.74E-04	3.89E-04
Pex25	2.20E-04	5.66E-04
Ume1	2.56E-04	2.03E-05
Isu1	3.08E-04	2.93E-04
Odc1	2.30E-04	1.08E-04
Fdc1	4.81E-05	6.28E-05
Cof1	0.015614824	0.0064841
Svl3	1.71E-04	5.47E-05
Yml131w	0.00116999	6.45E-04
Ero1	0.00131498	7.01E-04
Msc1	0.018136701	0.01315407
Rsc9	7.02E-04	2.55E-04
Ymr099c	0.00274916	0.001731687
Rli1	0.003411262	0.002103352
Rsm10	1.92E-05	3.73E-05
Ear1	2.06E-06	1.67E-06
Ymr178w	0.003649792	8.34E-04
Mrps17	2.86E-05	7.35E-05
Prm15	1.62E-04	1.44E-04
Tom1	5.64E-04	3.06E-04
Ugo1	4.29E-05	6.48E-06
Ydr476c	1.01E-04	6.16E-05
Mzm1	5.50E-05	3.99E-05
Rsm28	2.66E-05	3.97E-05
Yml039w	6.28E-05	4.76E-05
Ste20	6.51E-06	1.57E-05
Rsn1	0.002205558	0.002167729
Scs7	1.09E-04	9.87E-05
Has1	0.001365684	1.37E-04
Tda1	8.43E-05	9.12E-05
Oye2	0.022200983	0.013725913
Ymr295c	6.47E-05	2.92E-05
Lip1	0.001059697	7.18E-04
Yer138c	0.022507613	0.008498024
Yml079w	4.48E-04	8.24E-04
Tcb3	0.004509358	0.002012738
Ymr209c	0.008722166	0.007564126
Efr3	3.42E-05	1.03E-05
Gas3	7.69E-04	6.16E-04
Sky1	8.91E-05	6.67E-05
Adi1	2.62E-05	1.48E-05
Clu1	0.009189355	0.007461752
Cgi121	1.74E-04	7.57E-05
Src1	8.01E-05	1.06E-04
Rcf1	1.04E-04	6.61E-05
Trm82	1.27E-04	8.34E-06
Fmn1	2.92E-05	7.45E-06
Trs23	3.33E-05	1.80E-05
Ydr248c	2.93E-05	1.68E-05
Aim36	2.19E-05	9.96E-04
Ydr098c-A	3.20E-04	2.19E-05
Tvp15	3.17E-04	1.34E-04
Arx1	3.02E-04	1.99E-04
Pkr1	1.14E-04	5.46E-05
Dop1	6.63E-04	6.84E-04
Rvb1	0.002283211	7.28E-04
Rav2	7.35E-06	6.32E-06
Hmo1	8.26E-04	1.76E-04
Rsm24	7.18E-05	8.21E-05
Snx41	8.12E-06	2.00E-04
Rpn9	0.002832109	0.001066024
Tif35	0.001729868	0.001334587
Gpi17	0.001679557	0.001141905
Ppm1	3.04E-05	3.09E-05
Tsa2	2.19E-04	1.00E-04
Sxm1	8.89E-04	5.81E-04
Hpt1	0.003382387	0.001784194
Ara2	2.88E-04	3.27E-05
Ymr045c	0.003234347	0.001888212
Ymr046c	0.003141206	0.001837462
Ubx2	1.18E-04	1.37E-05
Pds5	1.19E-05	2.34E-06
Ymr090w	7.85E-04	4.14E-04
Utp15	2.38E-04	1.57E-05
Ymr196w	0.006275794	0.005398926
Mix14	1.66E-04	1.16E-05
Hnt1	0.002825548	8.21E-04
Pex12	1.93E-05	3.95E-05
Ymr027w	0.001891571	0.001231626
Puf6	0.001234192	7.84E-04
Sdh7	1.91E-04	4.15E-05
Emi2	0.004651222	0.004917426
Grh1	1.83E-04	1.19E-04
Cab1	1.47E-04	8.29E-05
Hsp31	0.00252752	0.001317997
Spg4	1.82E-05	1.65E-05
Myo5	0.001703153	0.002001323
Sec13	0.00500795	0.001225223
Gim5	8.33E-05	5.67E-05
Tda9	1.30E-05	8.44E-06
Tmn2	5.81E-05	8.82E-06
Mrpl1	2.06E-04	3.18E-05
Tma64	4.44E-05	1.82E-05
Ydr119w	2.86E-04	9.15E-04
Pob3	0.001291657	2.14E-04
Erb1	4.12E-04	9.11E-05
Gsf2	0.002733771	0.001599486
Arg7	0.007354203	0.007373305
Tvp18	2.43E-04	2.79E-05
Sdd2	8.62E-05	2.63E-05
Rkr1	4.40E-05	2.63E-05
Gad1	0.004105836	0.002807615
Ymr315w	0.004286706	0.00213421
Adh6	0.00350707	0.001958884
Dal4	5.40E-04	0.001451168
Gtb1	9.29E-04	2.85E-06
Ivy1	3.15E-05	2.84E-05
Cox20	4.42E-04	6.93E-04
Rtn1	0.00492704	0.004379526
Nte1	8.06E-04	2.56E-04
Fsh2	3.87E-05	9.78E-06
Ymr226c	0.015003901	0.007986725
Taf7	3.08E-05	3.77E-05
Rrp5	0.002689172	3.57E-04
Bch1	0.001164363	8.56E-04
Far8	5.73E-05	4.00E-04
Eis1	0.002186959	4.09E-04
Arp9	1.40E-04	4.08E-06
Erp1	0.001444882	0.001384985
Ydr341c	0.008275621	0.00586794
Svf1	0.001031459	6.92E-04
Inm2	3.97E-04	1.95E-04
Cia1	3.80E-04	2.28E-04
Glo2	8.15E-04	5.45E-04
Rrp45	1.18E-04	5.14E-05
Hcr1	0.001160588	7.34E-04
Pba1	4.12E-05	8.71E-05
Coq9	4.63E-04	3.97E-04
Ent2	6.55E-05	2.57E-05
Pnp1	8.22E-04	6.42E-04
Cdc123	2.67E-05	6.63E-05
Nnt1	7.11E-05	4.81E-05
Ylr287c	4.53E-04	2.71E-04
Coq11	8.97E-06	1.52E-06
Ecm38	0.001638759	0.0013003
Hri1	0.007279231	0.003875391
Ade13	0.020191299	0.020273099
Grx8	6.57E-04	2.97E-04
Ssq1	9.67E-05	1.33E-04
Arc18	0.006253655	3.15E-04
Utp13	1.18E-04	4.47E-05
Ylr225c	3.43E-04	1.90E-04
Bna5	4.39E-04	5.60E-04
Ste23	2.67E-04	1.11E-04
Dus4	5.64E-04	3.80E-04
Tmh18	9.73E-06	1.04E-04
Rpn7	0.005182419	0.003148269
Ypr114w	1.07E-04	1.35E-04
Spo77	1.43E-04	1.29E-04
Kap95	0.001146268	0.001310556
Orm2	2.71E-04	1.94E-04
Ylr257w	8.46E-04	0.002069364
Nej1	1.54E-04	5.51E-05
Dcs1	0.004383229	0.002115614
Atg39	3.53E-05	1.13E-04
Sfh1	4.67E-05	2.40E-06
Pex30	6.68E-05	4.30E-04
Tma10	7.87E-04	1.18E-04
Nma1	5.43E-04	7.89E-04
Fpr4	3.28E-04	1.56E-04
Ysh1	2.68E-05	1.52E-07
Ylr179c	0.00396164	0.002219019
Emg1	3.31E-04	8.42E-05
Gga1	2.89E-05	1.28E-05
Bcp1	8.75E-04	5.28E-04
Esc2	1.33E-04	3.44E-04
Vps74	1.93E-04	1.43E-04
Atp17	0.001312647	8.99E-04
Lsm6	2.02E-04	9.81E-06
Rga2	1.03E-06	1.28E-05
Crn1	0.004061042	1.12E-04
Tpo3	9.79E-05	6.37E-06
Atg33	1.69E-04	3.40E-04
Mri1	9.09E-04	6.45E-04
Ylh47	6.00E-05	5.07E-05
Ypr127w	0.002464175	0.001291819
Ant1	7.88E-05	3.86E-05
Nat3	2.11E-05	4.62E-05
Spn1	2.14E-04	2.14E-06
Rrp15	1.68E-05	5.81E-06
Ypr148c	2.00E-04	5.33E-04
Cdd1	3.28E-05	3.54E-05
Opt2	2.03E-05	2.47E-05
Ypr172w	2.13E-04	2.96E-04
Gdb1	7.18E-04	2.62E-04
Mhr1	1.66E-05	5.09E-05
Gpi11	1.17E-04	5.61E-05
Oms1	1.27E-05	1.02E-05
Swa2	2.93E-05	2.03E-05
Mrpl35	2.11E-05	9.36E-05
Utp4	7.63E-05	1.16E-04
Ysp2	9.41E-06	6.51E-06
Vip1	3.02E-04	2.75E-04
Ylr419w	2.10E-05	5.78E-06
Imh1	5.75E-05	3.49E-05
Csr1	8.16E-04	0.001121203
Iki3	8.65E-04	0.001931627
Vac14	1.38E-04	9.60E-05
Reh1	3.49E-05	5.56E-05
Nvj2	2.13E-04	3.05E-05
Ypr097w	3.01E-04	1.73E-04
Pos5	8.26E-05	6.42E-05
Pun1	8.61E-05	7.06E-05
Ydl027c	1.82E-05	7.98E-05
Mch1	6.93E-06	5.00E-05
Pex19	1.81E-05	1.15E-05
Yet3	0.001249431	8.24E-04
Sub2	0.013471933	0.00139644
Nde2	0.003943609	9.17E-05
Ydl086w	0.001995459	0.001665188
Trm3	1.28E-04	1.03E-04
Exp1	1.35E-05	3.03E-05
Sna4	4.38E-05	1.01E-04
Ydl124w	0.01055065	0.005955604
Ydl144c	3.59E-04	5.80E-04
Nop6	4.75E-05	5.64E-06
Dtd1	3.23E-04	2.98E-04
Fmp45	5.93E-04	5.30E-05
Hbt1	6.17E-04	7.76E-04
Ypd1	1.34E-04	1.15E-05
Aim6	5.75E-04	1.25E-04
Cos7	8.32E-05	1.98E-04
Ydr261c-D	0.022484725	0.008498024
Tpo1	2.66E-05	6.59E-06
Ent4	1.65E-05	1.84E-05
Ylr001c	0.00406028	0.003508275
Pam18	1.12E-04	2.68E-04
Rlp24	0.002391917	0.002742366
Meu1	6.02E-05	2.70E-04
Rsc58	7.50E-04	2.77E-04
Fmp25	2.64E-04	3.76E-05
Rcl1	1.20E-04	8.48E-06
Dis3	4.49E-05	1.77E-05
Mdm38	0.001934481	0.00183566
Sil1	8.50E-04	8.98E-04
Nop12	1.64E-04	4.96E-05
Ngl1	1.50E-05	2.73E-05
Psk2	7.45E-05	5.08E-05
Gsh2	4.88E-04	0.001272365
Yol057w	7.15E-04	4.65E-04
Sdh5	2.29E-04	1.87E-04
Brx1	4.19E-05	4.54E-05
Avo1	2.89E-05	2.76E-05
Zeo1	0.006043818	0.011008494
Rrp40	2.70E-05	4.29E-06
Aus1	1.70E-04	2.29E-04
Ett1	1.27E-04	5.44E-05
Tmc1	1.88E-05	5.05E-05
Vhs3	1.07E-04	4.53E-05
Sgt1	9.09E-05	5.97E-05
Ale1	6.59E-05	2.98E-05
Uls1	9.28E-04	9.05E-04
Mca1	2.72E-04	2.03E-04
Abp140	8.93E-05	5.36E-05
Met7	0.004385997	0.007393133
Dga1	2.70E-05	1.63E-05
Apc5	0.001298595	8.33E-04
Tum1	0.001944689	0.005465489
Nat5	4.07E-05	1.15E-05
Rpn8	0.003426279	0.001127562
Rdl2	6.32E-04	4.39E-04
Rps10a	0.017332329	0.011012555
Msc6	3.83E-04	4.04E-04
Cir2	0.001760014	0.002506223
Snx3	4.70E-05	2.36E-05
Scp1	8.32E-05	3.31E-05
Rtt10	2.91E-06	1.32E-05
Mrn1	2.43E-04	1.25E-04
Ypl199c	4.50E-05	2.62E-06
Pgc1	8.94E-04	3.86E-04
Tyw1	3.97E-05	9.27E-06
Nip7	9.48E-05	9.98E-05
Bms1	2.88E-05	1.23E-05
Gre1	2.39E-04	4.76E-05
Ypl225w	0.003560944	0.001734725
New1	0.005912986	0.003302158
Cub1	0.002234558	0.002270498
Kel3	9.66E-05	3.90E-05
Sam4	8.17E-05	1.79E-05
Sam3	6.28E-05	1.20E-05
Lap2	0.001400768	0.001009903
Tma46	1.24E-04	8.03E-05
Alg6	1.30E-05	2.67E-06
Gpm2	4.68E-04	8.67E-04
Trm8	3.34E-04	6.85E-05
Yor289w	6.48E-05	2.57E-05
Mdn1	1.05E-04	2.31E-05
Ytm1	2.93E-04	3.42E-04
Ydr056c	3.54E-05	3.00E-05
Apl4	5.24E-04	4.85E-05
Yor271c	7.71E-04	0.00116303
Aim41	2.89E-04	5.29E-04
Yor283w	2.58E-04	3.16E-04
Rcn2	6.88E-04	6.39E-04
Gre2	0.005584607	0.002757023
Vps54	3.47E-05	1.45E-05
Spe3	0.010405488	0.00682479
Ydl157c	3.40E-06	2.51E-06
Dap1	6.18E-06	7.12E-05
Fal1	1.74E-05	1.27E-05
Rtk1	3.91E-06	2.89E-06
Wrs1	0.003059199	0.003016176
Ynl284c-B	0.002940318	0.002764059
Chs5	6.28E-04	8.03E-05
Mrh1	0.005080638	9.75E-04
Sgt2	0.004255952	0.003667846
Fcy22	8.66E-05	1.77E-04
Lys21	0.029938757	0.009183753
Dcs2	0.003030756	0.001704228
Get4	0.001154842	0.001310247
Spc3	3.70E-04	2.41E-04
Sas10	8.89E-05	2.14E-05
Ygr027w-B	6.28E-05	4.76E-05
Atg9	1.09E-05	3.37E-05
Per33	7.29E-05	3.27E-04
Get3	0.005545141	0.006103668
Ylr050c	7.88E-04	4.21E-04
Aim7	2.68E-04	4.99E-05
Yra1	0.004726726	1.91E-04
Ypr063c	3.47E-04	4.48E-05
Pom33	0.0012615	8.35E-04
Atp16	5.78E-04	1.93E-04
Leu9	2.35E-04	4.06E-04
Mak21	9.73E-04	3.04E-05
Fcy1	0.001027298	5.84E-04
Rki1	3.81E-04	5.24E-04
Rgl1	0.003475705	0.003783905
Tip41	3.10E-04	3.92E-04
Osw2	5.84E-06	2.46E-05
Nce102	0.003848478	9.90E-04
Pus1	1.45E-04	3.98E-05
Rpl7b	0.001014714	6.28E-04
Dip2	5.67E-05	1.25E-05
Lsp1	0.028597469	0.008023496
Atp20	0.001039261	0.002488127
[truncated: 116 more rows]
