# Supplementary material for: Receptor-mediated cargo hitchhiking on bulk autophagy
Source: EMBO J. 2024 May 16;43(15):3. doi: 10.1038/s44318-024-00091-8 (PMC11294605; doi:10.1038/s44318-024-00091-8)
Supplement: Supplementary file 7 — Source data Fig. 1 [file 44318_2024_91_MOESM7_ESM.zip › EMBOJ-2023-115374R1_SourceDataForFig1/1C/1C.csv]

Protein	Total cell lysate	Autophagic body
Rps9a	7.27E-06	3.06E-05
Ccw14	8.83E-05	7.81E-06
Rpn13	4.76E-04	3.48E-04
Rpl36b	0.014724462	0.005572366
Mbf1	0.007481882	0.005941329
Ydr261c-C	0.026550357	0.015524014
Tim9	0.00133254	4.06E-04
Cyc1	2.42E-04	2.21E-04
Qcr6	2.95E-04	7.36E-04
Qcr7	0.002497006	0.00192111
Adh1	0.412082241	0.361857652
Adh2	0.142964547	0.141999734
Tdh2	0.010905637	0.007424652
Tdh3	1	1
Tdh1	0.043947104	0.029157495
Cox5a	7.81E-04	6.76E-04
Ccp1	0.001990954	0.001545137
Sod1	0.067756572	0.052457424
Sod2	0.002508484	0.001965827
His1	0.01178805	0.011220011
Cdc28	1.05E-04	1.99E-04
Cdc19	0.597497343	0.711595693
Pgk1	0.473910016	0.356033123
Prc1	0.00586667	1.47E-04
His4	0.036748384	0.033956794
Ipp1	0.059702909	0.041895149
Atp6	1.48E-04	5.78E-05
Trp2	0.004108492	0.005089625
Trp1	5.42E-05	5.22E-06
Eno1	0.050147857	0.043745289
Eno2	0.738068352	0.558246657
Ilv1	0.006579633	0.00605699
Trp5	0.023866182	0.017830076
Trp3	0.005203356	0.006066586
Tpi1	0.126739201	0.079283959
Gpm1	0.175379125	0.166012878
Mes1	0.008610046	0.009176172
Ras1	1.54E-05	3.97E-06
Ras2	0.003205784	3.20E-04
Ypt1	0.009351719	0.024765763
Htb1	0.021735947	8.51E-04
Htb2	0.021735947	8.51E-04
Hhf1, 2	0.006382002	7.17E-05
Rpp2b	0.003601178	0.00405439
Rpl28	0.02287492	0.008291163
Rps17a	0.023304371	0.01163165
Tub2	0.003180828	3.80E-04
Hsp82	0.005133024	0.002964339
Tuf1	0.006018196	0.004423545
Tef1, 2	0.441717532	0.393097488
Ura3	0.001232471	7.29E-04
Cpa2	0.027629982	0.030432757
Ade4	0.003850964	0.002791956
Rpo21	0.00210071	1.40E-04
Arg4	0.047736415	0.032836376
Pab1	0.017686402	0.008559337
Ade8	7.05E-04	2.49E-04
Leu2	0.003269703	0.007266031
Rpl24a	0.009811698	0.005458614
Rpl25	0.012115909	0.009978585
Rpl39	0.003471169	1.69E-04
Ths1	0.018281543	0.01601477
Dps1	0.020097088	0.015329427
Hxk1	0.027064345	0.012791886
Hxk2	0.015187664	0.011399107
Hta1, 2	0.014222103	2.58E-04
Arg3	0.005472449	0.004382437
Rpp0	0.04698195	0.040100486
Rpp1a	6.21E-04	4.84E-04
Rpp2a	0.003559639	0.003103967
Hem2	0.001095865	4.38E-04
Cho2	0.00717386	0.005139673
Opi3	0.001747291	0.001694377
Sup35	0.002233295	0.001591635
Met6	0.333483685	0.242851892
Rpl7a	0.057870799	0.023422274
Rpl9a	0.0314296	0.025224672
Rpl6b	0.00366676	0.003726159
Rpl17a	0.030799864	0.021175106
Rpl26a	0.002199925	0.00123946
Rpl33a	0.020362898	0.018473376
Rpl36a	5.02E-04	2.17E-04
Rpl15a	0.022759303	0.011574431
Rpl22a	0.009374496	0.006019626
Rps3	0.055908373	0.037623521
Rps9b	0.045027684	0.031514826
Rps13	0.031515425	0.024777701
Rps31	0.040221414	0.01500189
Cdc36	0.001351854	2.26E-05
Cdc37	0.001021825	0.00117641
Not3	7.81E-05	4.51E-05
Prt1	0.002639213	0.00256433
Scp160	0.015698676	0.007152988
Met17	0.112278948	0.091228808
Ctt1	0.003496602	0.001235587
Pdc1	0.531507485	0.317249263
Pis1	0.00347546	0.002625838
Tpk1	7.58E-05	1.30E-05
Tpk2	0.000405561	4.22E-04
Rps14a	0.030317096	0.021614171
His3	0.002992335	0.0020113
Ded1	0.012572238	0.005626929
Gph1	0.007300708	0.001939869
Rad52	2.76E-05	1.86E-06
Snf1	0.002853754	0.002008878
Cdc21	2.03E-04	4.58E-06
Cmd1	6.23E-04	1.43E-04
Fas1	0.098091591	0.101986926
Adk1	0.022754159	0.015678219
His5	0.002996551	0.001808897
Tom70	0.001612171	1.53E-04
Ade5,7	0.018387277	0.01816881
Ade3	0.038958206	0.034212009
Cpa1	7.40E-04	0.002411859
Ura2	0.095476081	0.086843624
Cdc33	0.005599645	0.004653659
Gdh1	0.133489769	0.124966876
Hts1	0.007683896	0.004934433
Leu1	0.019271773	0.019563819
Pep4	0.026612087	0.003604106
Dst1	3.36E-04	0.001988019
Pfy1	0.003542455	0.002322394
Put2	0.010149094	0.009384279
Erg12	2.65E-04	3.41E-04
Bcy1	0.001917657	0.001016338
Rps19a	0.029371446	0.029301763
Rps19b	0.029371446	0.029080546
Sec53	0.015659595	0.014502224
Ses1	0.022747692	0.018395972
Trp4	4.63E-04	4.93E-04
Ard1	2.58E-04	4.08E-05
Sec4	0.003997642	0.00876206
Lys2	0.036686016	0.021224572
Rpc40	0.002771794	0.001632772
Vas1	0.018745711	0.018264573
Car2	0.004184119	0.001992487
Chs1	0.001267189	9.72E-04
Pbs2	2.03E-05	6.91E-05
Cho1	0.001157138	7.51E-04
Met2	2.02E-04	1.65E-04
Rpb2	0.002588414	6.64E-04
Erg20	0.010168981	0.006983934
Met3	0.012002692	0.007476838
Aro1	0.022325254	0.019298519
Cyr1	1.89E-04	4.91E-05
Gcd1	8.80E-05	9.18E-05
Sui3	0.002163053	0.001792029
Prb1	0.029599364	0.013531981
Put1	1.81E-04	9.51E-05
Ils1	0.02477687	0.02054856
Tub1	0.002034723	2.50E-04
Tub3	3.75E-04	3.59E-05
Rnr2	0.017144182	0.002738593
Hem1	0.001048448	8.23E-04
Rps25b	0.019959239	0.012779763
Rps21a	0.012637865	0.006579403
Rps22a	0.029967463	0.019757593
Rpl11a	0.028534397	0.025426562
Rps28b	0.011639412	0.014301831
Rpl27a	0.039813618	0.02306599
Rpl27b	0.039813618	0.02306599
Rpl31a	0.027246202	0.013668134
Rpl31b	4.97E-04	3.28E-04
Ydr365w-B	0.026713508	0.015581317
Ylr157c-B	0.026713508	0.015581317
Ylr227w-B	1.04E-04	6.61E-05
Ypr137c-B	0.026713508	0.015581317
Ypr170w-B	0.001303518	4.90E-04
Pbi2	0.004713863	8.02E-04
Cos3	2.97E-04	3.98E-05
Rpl20b	0.042141407	0.02888568
Rpl43a	0.011103135	0.004122337
Rpl42b	0.009221647	0.004685358
Rps23b	0.0152302	0.011033292
Rps24b	0.033223443	0.019517873
Rps30b	7.67E-04	9.31E-04
Rps4b	0.063358547	0.042948235
Rps6a	0.172088608	0.173918893
Rps8a	0.028654392	0.016238878
Rpl23b	0.016569488	0.00806977
Rpl1a	0.031629247	0.0274533
Rpl2b	0.033844128	0.027871105
Rps11b	0.048849698	0.034206914
Rpl18a	0.06084932	0.048648612
Rps16a	0.031203448	0.020512002
Rpl12a	0.036942556	0.030672137
Rps18b	0.050138635	0.033680194
Yar010c	0.026550357	0.015524014
Rpl19a	0.02328336	0.005749105
Rpl35a	0.019772521	0.011518388
Asp3-1	6.59E-04	3.49E-04
Sbp1	0.007179969	0.003988616
Tif1, 2	0.039851072	0.028790497
Cox7	1.54E-04	1.17E-04
Yer152c	7.86E-05	1.44E-05
Ssa1	0.252845788	0.188080857
Ssa2	0.026821591	0.021120563
Rpp1b	0.001270621	7.14E-04
Sam1	0.014323075	0.024302174
Rpl4a	0.063660011	0.048455003
Gpa2	2.42E-04	1.69E-04
Hom3	0.006741593	0.008296975
Mak16	6.90E-05	4.53E-05
Pck1	2.92E-04	3.34E-04
Rpa190	0.001442641	1.03E-04
Sec7	0.00175545	7.89E-04
Arf1	0.018174888	0.010564726
Pyc1	0.035681478	0.03087558
Nam2	2.45E-04	1.30E-04
Hem13	5.79E-04	5.20E-04
Zwf1	0.008827106	0.006978603
Ssb1	0.128973421	0.098110916
Pho8	0.001833685	0.00129176
Nhp6a	0.001649003	4.61E-05
Nhp6b	8.14E-04	7.68E-06
Sec12	1.61E-04	1.38E-04
Fus1	1.52E-05	4.93E-06
Rna1	0.001889777	0.001032347
Sch9	0.008679619	0.012068932
Rap1	2.51E-04	9.14E-05
Sst2	1.89E-04	1.97E-04
Ino1	0.002802219	0.001159057
Sup45	0.004177114	0.005311752
Whi2	9.30E-05	2.49E-05
Tcp1	0.005613828	0.007617713
Hmg2	0.001483699	0.0015099
Mrp7	2.55E-05	2.50E-05
Pgi1	0.079814491	0.057977503
Pep5	9.18E-06	1.22E-06
Snf4	7.32E-04	4.85E-04
Nat1	0.001060122	9.50E-04
Caf20	9.91E-04	6.95E-04
Kin1	1.44E-04	6.24E-05
Kin2	3.20E-05	1.96E-05
Gln4	0.018724252	0.024670081
Ura5	0.00293009	0.001990997
Cap2	0.016043848	0.011821977
Ste12	1.08E-05	6.65E-07
Pmr1	3.52E-04	1.40E-04
Ena1	0.001522164	3.59E-04
Hom2	0.028310759	0.025984074
Rsr1	7.86E-05	8.00E-05
Gcy1	0.002500793	0.001228751
Rpl30	0.019600839	0.018311621
Rpl3	0.084616443	0.045927294
Rps17b	0.023304371	0.01163165
Abf1	9.25E-05	6.55E-05
Tfs1	0.002628009	5.50E-04
Sna3	2.25E-04	4.95E-05
Fba1	0.266727209	0.166133521
Yak1	9.14E-05	5.91E-05
Sam35	9.22E-05	8.17E-05
Gcn3	1.02E-04	2.26E-05
Gfa1	0.007397868	0.007748673
Nmt1	3.72E-04	2.69E-04
Cmp2	4.37E-04	6.56E-04
Bpt1	4.05E-04	2.78E-04
Cpr1	0.05849377	0.029042341
Aro3	0.003260601	0.001311407
Ape1	0.023265849	0.118696082
Sec63	0.002848453	0.002683943
Nsp1	1.38E-04	2.55E-05
Cyc8	2.73E-04	1.99E-04
Tal1	0.029559012	0.00514122
Hsc82	0.146483211	0.127340231
Krs1	0.036460775	0.017407911
Amd1	9.45E-04	8.92E-04
Sec23	0.004460809	0.001035043
Sec11	0.002929063	0.002103494
Put4	4.74E-05	2.66E-04
Mss116	0.001565339	6.69E-04
Guk1	0.003471088	0.002759894
Idi1	0.001247183	1.99E-04
Trm1	0.005702618	0.004608918
Frs1	0.012266343	0.010971115
Frs2	0.006360093	0.008320635
Nop1	0.006860514	9.97E-04
Ura6	5.53E-04	1.42E-04
Bgl2	0.002325188	0.001291321
Sti1	0.022731841	0.026113809
Ubc4	0.001466568	6.79E-04
Ubc5	0.001300848	0.000635967
Cka1	1.41E-04	6.35E-05
Pol30	0.001986099	8.07E-04
Abp1	0.010060364	0.009905129
Hsp26	0.080666913	0.022777329
Thr4	0.019385589	0.017622687
Vma2	0.041261245	0.02558491
Yef3	0.084893819	0.068491482
Apa1	0.001687755	0.002276267
Ncp1	0.004671153	0.002269785
Tup1	0.00223235	9.87E-04
Pfk1	0.042237571	0.041945229
Pfk2	0.032022614	0.034208633
Stf2	6.31E-05	2.89E-06
Fcy2	6.44E-04	3.07E-04
Rpl8a	0.053701808	0.033778389
Pho85	8.15E-04	5.23E-04
Vma1	0.088478013	0.058612057
Thr1	0.004720126	0.003142426
Tpm1	2.88E-04	1.20E-04
Srv2	0.002457124	6.91E-04
Hpr1	9.90E-06	7.39E-07
Uga1	0.003238405	0.001557874
Grx2	0.002877749	0.002367466
Glk1	0.024944187	0.015067354
Ski3	3.07E-04	1.20E-04
Clc1	0.001073474	7.06E-04
Met16	8.67E-04	6.23E-04
Spo7	2.13E-04	2.02E-04
Fun14	2.55E-05	2.35E-05
Erd2	5.10E-05	5.40E-05
Arg8	0.004415912	0.003699854
Fur1	0.001205524	6.52E-04
Sec18	0.001970492	0.001525537
Ste4	9.05E-05	2.15E-04
Ddr48	4.00E-04	0.001130096
Coq1	2.21E-04	1.32E-04
Ypk2	0.002181368	0.001888939
Fas2	0.084493766	0.1018534
Gap1	0.011623177	0.006212988
Arf2	0.001296941	2.60E-04
Anb1	0.0052638	0.005425484
Rgr1	1.23E-04	7.40E-06
Sam2	0.051455034	0.052957728
Cka2	0.001493582	6.62E-04
Myo2	0.001009878	5.74E-04
Pma2	5.74E-04	4.94E-05
Exo70	1.17E-06	1.51E-06
Ubr1	2.11E-04	1.67E-04
Pho13	0.019401964	0.016623675
Tyr1	3.48E-04	1.22E-04
Ura4	4.99E-04	1.99E-04
Fpr1	0.014111437	0.006574303
Srp54	5.49E-04	7.69E-04
Rpb4	6.15E-04	5.30E-04
Rpb5	6.51E-04	5.47E-05
Rpb8	0.001011246	2.55E-05
Dbp3	4.55E-04	1.50E-04
Dbp5	0.002472652	6.94E-04
Sui2	0.002832508	0.002546922
Cki1	5.88E-04	3.87E-04
Sit4	2.22E-04	1.23E-04
Sar1	0.005553851	0.002713079
Vps33	2.84E-04	1.57E-04
Ole1	0.001041544	0.001009609
Pre10	0.00301241	0.001906621
Scl1	0.008272287	0.002317997
Ade2	0.01234332	0.011785139
Pwp1	2.90E-04	0.001721681
Atp15	0.001160356	0.001038506
Prp5	0.003233428	0.003129737
Isy1	3.20E-04	3.87E-04
Osm1	3.34E-04	2.73E-04
Rnr1	3.41E-04	0.001669644
Vps1	0.006848156	0.00426398
Rnr3	1.24E-04	6.36E-04
Ubc1	0.001635704	9.66E-04
Dal7	0.011853867	0.012535587
Srm1	0.001165624	4.77E-05
Pol2	2.59E-04	3.25E-04
Idp1	0.040093493	0.037632038
Mck1	0.00140822	4.16E-04
Snf2	3.64E-04	5.08E-04
Atp12	9.38E-05	5.12E-04
Chc1	0.025662043	0.029715434
Rpa135	8.88E-04	4.14E-05
Ept1	6.69E-05	7.29E-06
Pre1	0.001949007	9.21E-04
Gas1	0.001658792	8.04E-04
Xrn1	0.007303945	0.005839365
Ssa4	0.007726579	0.003470448
Vma4	0.016111657	0.010431938
Npr1	1.20E-04	2.13E-04
Sly1	2.06E-04	2.18E-06
Sec22	2.08E-04	1.87E-05
Trx1	0.014290584	0.006389128
Rfa1	0.002803148	0.001325095
Pde1	1.73E-04	1.48E-04
Uba1	0.022567418	0.016742887
Cmk2	8.06E-04	7.83E-04
Ess1	2.77E-04	1.12E-04
Arg1	0.02622968	0.021609874
Trx2	0.010776403	0.00482572
Ams1	0.00270307	0.014086215
Apn1	6.94E-05	1.58E-05
Hsp12	0.002489863	0.003501112
Aim17	0.006023707	0.005852897
Spa2	6.19E-05	8.77E-06
Rps1b	0.058223422	0.028798281
Tkl1	0.041016168	0.006849826
Cna1	8.95E-05	1.70E-05
Yck2	4.31E-04	2.56E-05
Hyp2	0.024656172	0.0127529
Gsy1	1.18E-04	3.46E-06
Prp28	1.08E-04	1.88E-04
Hxt2	8.54E-04	0.00186568
Pph21	6.35E-05	6.94E-06
Pph22	5.45E-04	1.55E-04
Spt6	0.001656564	5.88E-05
Pre9	0.002774148	0.001901119
Pre8	0.001459037	0.001135028
Pre7	0.002395021	0.001501297
Vma16	3.30E-05	2.16E-05
Rpl24b	6.32E-04	3.07E-04
Ssd1	0.001558801	7.55E-04
Mcm3	8.32E-04	2.57E-04
Sec14	0.006093476	0.005555278
Erg8	7.89E-05	4.04E-06
Dbp2	0.002442911	9.20E-04
Pup1	0.001354058	0.001520974
Erg6	0.00921598	0.003121698
Mrm1	4.01E-05	2.62E-05
Nap1	0.001656461	0.001728167
Sis1	0.005482117	0.006557459
Cnb1	9.30E-05	2.47E-04
Rbk1	5.80E-05	3.74E-05
Erg4	3.65E-04	3.61E-04
Cdc10	6.68E-04	2.78E-04
Rvs161	0.002011262	0.001745071
Ycp4	0.007568122	0.001278177
Ycr023c	1.35E-04	3.56E-05
Elo2	0.001305747	0.002505878
Rrp43	1.49E-04	3.78E-05
Lsb5	4.03E-04	2.54E-04
Adp1	0.001694308	0.001218843
Trx3	6.68E-04	4.93E-04
Prd1	0.001250408	8.38E-04
Rhb1	1.53E-05	5.13E-05
Bos1	3.07E-05	4.26E-06
Uso1	2.46E-04	1.15E-04
Rpc53	3.42E-05	5.77E-05
Rps2	0.037590455	0.015472211
Pup3	6.48E-04	2.30E-04
Ydj1	0.005218154	0.003545048
Vma3	0.001859743	7.86E-05
Gbp2	2.50E-04	1.36E-05
Dcc1	6.33E-05	1.13E-05
Rer1	1.94E-04	3.81E-04
Sro9	6.19E-04	2.45E-04
Atg22	1.28E-05	8.40E-05
Gid7	1.66E-05	2.97E-05
Mgr1	0.001144409	9.93E-04
Pof1	1.94E-05	6.34E-05
Spb1	7.57E-06	3.87E-06
Ilv6	0.009859252	0.007686027
Ycr102c	9.47E-04	7.49E-04
Cto1	0.001737525	0.006335363
Syp1	0.001188808	5.70E-04
Img1	4.17E-05	4.21E-05
Rsc6	5.36E-06	9.14E-05
Img2	1.05E-04	5.38E-05
Pat1	4.15E-04	4.01E-05
Ycr090c	4.87E-05	4.83E-05
Cdc39	0.001284492	0.002617338
Cdc48	0.033762538	0.021876451
Pdc6	0.001414512	4.39E-04
Rpl5	0.046585992	0.031027382
Ppz1	5.72E-05	1.65E-05
Cdc60	0.023375039	0.024443792
Rfa2	1.56E-04	9.17E-05
Rps5	0.04510565	0.02817791
Rpl16a	0.027314097	0.019808253
Rpl16b	0.013731437	0.01406869
Rps7a	0.042135844	0.034922686
Rad27	1.10E-04	8.54E-05
Cmk1	1.68E-04	1.33E-04
Gsy2	0.00399666	2.36E-04
Nsr1	0.002437777	8.16E-04
Pho91	4.82E-04	3.83E-04
Cps1	0.068840381	0.020282592
Ade1	0.006850675	0.005870944
Coq3	4.47E-05	2.28E-05
Spt5	0.004867778	0.001899049
Coq8	1.70E-04	1.55E-04
Kre2	9.02E-04	5.71E-04
Ktr1	0.002039822	0.001909796
Erv1	9.91E-04	0.001207673
Gar1	5.43E-04	2.72E-05
Icl1	4.76E-04	3.09E-04
Ubc8	5.71E-05	9.69E-04
Ura1	0.001134281	0.001073571
Oxp1	0.001129022	0.001079646
Ura7	0.001290034	0.001499729
Cwp1	4.86E-04	1.48E-05
Cap1	0.001812529	6.90E-04
Lac1	1.64E-04	2.83E-05
Yim1	7.02E-04	8.41E-04
Sba1	0.001670355	0.00114242
Hem3	1.12E-05	7.02E-05
Idh1	0.018726611	0.017211531
Hrr25	8.03E-04	3.10E-04
Bmh1	0.05702597	0.036742064
Rpl8b	0.005628745	0.001891939
Pap1	8.07E-05	7.25E-06
Mcm5	1.04E-04	5.84E-05
Trr1	0.008943442	0.00841052
Cam1	0.021921789	0.011670231
Ram2	1.07E-04	1.18E-04
Pmi40	0.005909933	0.0038078
Ura10	4.53E-05	1.01E-05
Itr1	0.001471527	1.74E-04
Pre2	9.38E-04	6.01E-04
Pre4	0.001721336	0.001093368
Nam7	1.90E-04	8.66E-06
Gpi10	2.43E-04	5.80E-04
Crm1	0.00202998	0.001080087
Mls1	0.001074315	9.11E-04
Snc1	4.66E-05	9.80E-06
Hom6	0.028521947	0.016818307
Cys3	0.023987023	0.021170398
Psk1	0.002664083	0.003651733
Tpd3	0.002091321	0.001146835
Ccr4	1.60E-04	7.11E-05
Vma5	0.00718065	0.006228023
Hsp104	0.047752842	0.027548992
Tps2	0.009773554	0.005967276
Och1	7.01E-06	2.12E-06
Sec21	0.006696339	0.004184992
Aro7	2.23E-04	1.69E-04
Met22	0.00248231	0.001442571
Gut2	0.004817816	0.003998011
Pro3	0.022333664	0.035132367
Gln1	0.043067483	0.036769308
Ach1	0.002966723	0.002700532
Pep1	0.001463979	8.62E-04
Eft1, 2	0.153321775	0.156635345
Pyc2	0.002085986	0.001536565
Yps1	8.59E-05	4.97E-05
Pse1	7.33E-04	4.75E-04
Hmx1	1.56E-05	1.11E-05
Hem12	3.00E-04	3.46E-05
Erg2	0.001741308	0.001695264
Nth1	0.005208313	0.003820878
Spt14	1.12E-04	1.53E-04
Vma6	0.006116467	0.004811574
Sac1	0.006582027	0.006113118
Dal1	4.97E-05	1.73E-04
Mvd1	0.002809154	0.002324281
Pup2	0.011231042	0.003687614
Arp2	0.00283923	0.001239251
Ybt1	0.005339716	0.00731981
Rim1	0.004356978	0.003850515
Asf1	3.39E-04	1.14E-04
Pha2	2.79E-05	5.09E-06
Ape2	0.012458617	0.009262885
Cdc3	0.001299765	8.24E-04
Cdc11	5.95E-04	1.21E-04
Dal3	2.91E-04	1.87E-04
Hxt3	0.001272648	2.68E-04
Cdc12	7.24E-04	3.79E-04
Dph5	0.00240213	0.001857456
Efb1	0.009567874	0.010666166
Eug1	6.57E-04	1.72E-04
Gsh1	5.59E-04	3.22E-04
Hsp150	0.002478358	5.06E-05
Gcd11	0.00755275	0.010246756
Hog1	8.32E-04	0.001030716
Kre6	2.07E-04	1.12E-04
Nhp2	4.81E-04	1.56E-05
Rpn12	0.001798005	7.72E-04
Nip1	0.005015976	0.00386662
Pan1	6.10E-04	3.75E-04
Pet309	1.92E-04	0.00119568
Ecm25	1.34E-05	5.62E-07
Zuo1	0.009691137	0.006706383
Dur1,2	0.009696431	0.011095096
Spt16	0.002333193	0.004127329
Rpd3	1.17E-04	1.20E-04
Vph1	0.011443934	0.00848585
Rpn2	0.006678375	0.004091764
Smi1	1.42E-04	1.16E-04
Cys4	0.019847659	0.016568483
Ste14	5.05E-05	4.35E-05
Pub1	0.00221679	0.001412336
Sse1	0.048754057	0.038671881
Sse2	0.005773359	0.0027561
Sth1	1.75E-04	2.10E-04
Glc7	0.002937357	0.001544058
Sac6	0.014181544	0.006735341
Sec17	0.001667732	0.002516947
Fbp26	1.98E-04	6.47E-05
Rtg2	6.27E-04	6.23E-04
Vma8	0.00242393	7.75E-04
Frd1	0.007586245	0.003570535
Gda1	2.26E-04	6.48E-06
Utr4	3.23E-04	1.51E-04
Rad23	0.001176865	0.001575209
Anp1	2.17E-04	1.01E-04
Tmt1	0.001193893	7.12E-04
Dnf1	0.002002409	6.41E-05
Hbs1	1.48E-04	1.98E-04
Sfa1	0.00143747	8.25E-04
Glc3	0.002448049	4.19E-04
Tfb1	1.95E-04	5.84E-04
Abd1	7.83E-05	1.88E-05
Mgm101	0.001031687	9.43E-04
Sla1	8.06E-04	1.59E-04
Ysc83	6.94E-05	8.88E-04
Ysc84	1.06E-05	4.39E-05
Yme1	8.06E-04	4.48E-04
Emp70	5.40E-04	1.46E-04
Gyp6	1.94E-05	6.89E-06
Gsp2	1.49E-04	5.96E-05
Vma11	2.74E-04	2.32E-05
Sec6	2.04E-04	3.42E-06
Ptm1	1.02E-04	1.62E-05
Ugp1	0.025295325	0.025617401
Sso1	1.70E-04	6.78E-05
Hfa1	0.001903878	0.001065078
Lip5	2.02E-04	5.51E-05
Dld1	0.00551188	0.004046488
Prs1	9.42E-04	8.42E-04
Cym1	6.25E-04	4.48E-04
Imp3	4.90E-05	3.84E-06
Rps0a	0.043994741	0.032778252
Sui1	9.10E-04	4.09E-04
Vps17	8.52E-05	6.19E-05
Srp101	1.12E-04	4.01E-05
Ypt7	0.001786748	0.005492228
Mrt4	5.25E-04	1.27E-04
Ufd4	5.13E-05	2.86E-05
Arc19	0.001685667	5.04E-04
Rpt5	0.001772095	0.001178721
Rpt3	8.18E-04	5.65E-04
Rpt1	0.002669822	0.002496937
Pdr5	0.00421673	0.003702053
Cse1	7.51E-04	3.39E-04
Dom34	2.36E-04	3.97E-05
Bud2	2.86E-05	1.16E-05
Tkl2	0.001884188	9.40E-04
Dut1	6.48E-04	2.42E-04
Cbf5	0.002447249	1.44E-04
Ykl091c	2.28E-04	7.62E-05
Gdh2	9.48E-04	5.30E-04
Snc2	3.01E-04	2.01E-04
Ppz2	4.15E-05	9.25E-06
Ser1	0.00923483	0.006273924
Ntf2	0.006358641	0.003835525
Slc1	0.001446217	0.001265249
Sla2	0.002365516	9.94E-04
Tfc4	2.54E-05	5.81E-06
Lhp1	3.53E-04	7.10E-05
Pgm1	0.00295369	0.002437496
Dur3	8.98E-05	8.84E-06
Los1	3.73E-04	3.12E-04
Rps1a	0.00818046	0.004539251
His7	0.00476442	0.003136424
Gcn1	0.010196187	0.007125658
Nic96	2.13E-04	5.27E-06
Ltv1	0.003469091	0.002020675
Rpb7	0.001038703	1.30E-05
Vps35	2.72E-04	1.89E-04
Sto1	0.001009228	7.64E-05
Tgl1	4.35E-04	3.46E-05
Tif3	0.008701818	0.009133714
Ede1	0.002421073	0.001072497
Pin4	2.57E-05	6.65E-05
Ptc3	5.80E-04	6.08E-04
Pth2	6.36E-05	2.59E-05
Shp1	0.001056	0.001386246
Pxa2	1.63E-04	5.98E-05
Mtr2	3.72E-05	3.96E-06
Coy1	1.90E-04	9.70E-05
Zrt3	8.54E-05	1.91E-04
Hcs1	4.70E-04	6.14E-04
Ypf1	0.001063047	4.87E-04
Bmh2	0.006516952	0.002998065
Tsa1	0.069095384	0.055644975
Mot2	9.17E-06	2.33E-05
Nth2	0.001009839	4.60E-04
Cpr5	0.002716239	0.002496377
Tom20	2.65E-04	4.31E-05
Sqt1	3.79E-04	6.29E-04
Sgs1	5.87E-06	4.10E-06
Atg19	0.001424034	0.006399036
Ecm15	2.92E-04	4.64E-04
Gcs1	5.64E-04	4.55E-04
Thi80	3.46E-05	6.05E-06
Csg2	9.10E-05	2.05E-04
Ski2	6.84E-05	1.45E-04
Tma19	0.014052493	0.010230848
Mrp8	0.005005716	0.005024853
Yet1	8.87E-04	7.74E-04
Nup120	9.24E-04	0.001290755
Oar1	8.12E-05	1.04E-04
Def1	3.17E-05	3.75E-05
Bdf1	5.99E-04	5.33E-04
Kes1	0.005315422	0.012479555
Mrpl38	4.08E-05	1.68E-05
Rps27a	0.028660126	0.026100205
Apl2	1.95E-04	3.98E-05
Myo3	5.76E-04	0.0016539
Sry1	2.32E-04	6.40E-04
Tef4	0.025468419	0.024257331
Ynk1	0.004764352	0.003440907
Mae1	0.002157137	0.001864084
Ykt6	0.004902728	0.007799291
Vps21	0.002144115	0.003900736
Ypt52	0.001466636	0.001968389
Ypt53	7.19E-04	0.00110074
Sis2	1.04E-04	2.39E-05
Doa1	0.001245248	6.49E-04
Add66	1.05E-04	1.31E-05
Eap1	7.35E-05	1.60E-04
Mnn4	1.96E-04	1.79E-05
Sds22	7.43E-04	2.58E-04
Snu114	1.73E-04	9.87E-05
Ebp2	2.00E-04	6.61E-05
Mcd4	1.43E-04	1.39E-04
Nnr2	0.001009911	5.99E-04
Mcr1	0.00649001	0.005108808
Pmu1	2.86E-04	1.48E-04
Psg1	4.62E-04	3.18E-04
Tul1	0.002824622	0.001060107
Rpl14a	0.02651463	0.02613541
Did4	1.24E-04	3.97E-04
Mic60	0.002153984	0.002088813
Ykr018c	0.001734259	0.003382756
Kae1	1.13E-04	2.65E-05
Shb17	0.001834464	0.001305537
Pln1	0.002729482	6.47E-04
Bet3	1.21E-04	1.12E-04
Met1	1.13E-04	4.34E-05
Ykr070w	0.009768449	0.015967199
Aim29	1.92E-04	1.69E-04
Ecm4	3.16E-04	1.12E-04
Rpf2	1.40E-04	3.75E-05
Nup133	5.49E-04	2.13E-04
Tvp38	8.14E-05	1.14E-05
Skg1	4.09E-06	1.83E-06
Tys1	0.034690308	0.051785166
Mrpl3	4.38E-04	4.34E-04
Mrpl7	8.95E-05	4.76E-05
Mrpl10	3.42E-05	1.94E-05
Mrpl28	6.42E-04	3.55E-04
Pim1	0.008973808	0.006285296
Pgm2	0.012255048	0.005702506
Gef1	6.08E-04	3.02E-04
Sol2	4.19E-04	2.98E-04
Ycr087c-A	1.42E-05	1.59E-06
Shm2	0.127447853	0.115554343
Nat2	3.16E-05	2.65E-05
Stv1	0.001157456	2.00E-04
Stt4	2.40E-04	4.04E-05
Sdh4	5.50E-05	2.72E-05
Ape3	0.021405515	0.006845981
Nop4	1.45E-06	5.45E-07
Aap1	0.00103086	4.76E-04
Ade17	0.032386186	0.024183224
Asc1	0.05796072	0.043373846
Ahp1	0.077990025	0.044202711
Rpl32	0.023696727	0.016983066
Apl3	1.59E-05	1.18E-06
Rib1	2.60E-05	6.03E-05
Uga2	0.002303542	3.11E-04
Mnn2	0.001321709	2.64E-04
Hmt1	1.02E-04	8.75E-05
Pdx3	0.001846312	9.73E-04
Yro2	0.001103972	9.20E-04
Akl1	3.65E-05	1.60E-04
Ybr056w	0.002251713	0.001667894
Grs1	0.018697952	0.016749668
Ptc4	1.88E-04	6.58E-05
Agp2	5.15E-05	9.86E-06
Atg42	0.001243822	2.41E-04
Adh5	0.001035199	4.98E-04
Ara1	0.008078281	0.004691279
Arl1	9.98E-04	7.75E-04
Ecm31	0.001831265	0.002013226
Ktr3	9.16E-04	0.001071797
Ktr4	5.23E-04	1.70E-04
Ybr241c	2.16E-04	1.08E-04
Gpx2	6.71E-04	4.22E-04
Isw1	3.83E-04	1.60E-05
Rib5	7.44E-04	5.35E-04
Ypt10	1.69E-04	1.52E-04
Dug2	3.53E-05	5.02E-05
Apm3	1.96E-04	8.57E-05
Sro77	7.92E-04	7.16E-04
Sft2	1.93E-04	0.001029801
Ecm21	0.001787844	1.01E-04
Bna4	2.61E-04	2.23E-04
Map2	4.28E-04	1.06E-04
Ybl086c	2.21E-05	2.12E-05
Atg8	2.24E-04	3.92E-04
Ybl036c	5.94E-04	2.74E-04
Hek2	9.05E-04	3.09E-04
Lsm2	1.47E-04	1.07E-04
Ncl1	0.00367413	0.002889514
Ybr016w	4.36E-05	2.16E-06
Kap104	0.002065614	9.30E-04
Ola1	0.013386801	0.009585416
Cds1	0.005829556	0.003411854
Fat1	2.73E-04	1.09E-05
Zta1	3.10E-04	1.48E-04
Rfs1	0.001288421	1.59E-05
Ybr053c	4.53E-04	8.28E-05
Ubp14	9.47E-05	6.70E-05
Slm4	2.80E-05	1.49E-05
Ecm33	4.50E-04	1.19E-04
Rpg1	0.00790562	0.008027762
Rfc5	5.45E-04	1.23E-05
Pby1	5.98E-05	2.68E-05
Ybr096w	0.012873989	0.016865478
Fes1	1.43E-04	3.16E-05
Ybr137w	2.98E-04	4.30E-05
Apd1	4.56E-04	5.30E-04
Ifa38	0.002527071	0.001755488
Tos1	2.12E-04	2.08E-04
Eht1	0.024973396	0.017413738
Fth1	5.98E-05	1.20E-05
Sds24	0.001333432	6.05E-04
Mcx1	0.001510348	2.72E-04
Om14	0.002049703	0.001004898
Arc40	0.002844668	6.60E-04
Rgd1	1.13E-05	2.10E-06
Tsc10	2.57E-04	2.55E-04
Hsm3	4.16E-05	2.49E-05
Ybr285w	1.01E-05	2.90E-04
Ybr287w	5.16E-04	2.65E-04
Tsl1	0.008765742	0.004621865
Cue1	7.49E-05	6.02E-05
Tif5	0.00381506	0.004486168
Leo1	1.42E-04	5.27E-05
Ypt31	0.003027611	0.007383159
Erg7	9.28E-06	2.77E-06
Rim11	1.71E-05	1.07E-05
Ygp1	4.40E-04	3.62E-05
Prs2	3.00E-04	1.33E-04
Rck2	4.85E-04	6.38E-04
Pre3	0.001950231	0.00175509
Gua1	0.026576682	0.036463855
Ura8	0.001393894	0.001179214
Pcm1	0.005443416	0.001837291
Rfc3	1.51E-04	1.12E-04
Fks1	0.010557261	0.00331681
Glo3	3.75E-04	4.19E-04
Srp68	9.31E-04	3.69E-04
Srp72	2.90E-04	1.64E-04
Prs3	0.001876306	0.002245954
Imd2	0.002180307	0.002626241
Ppx1	2.03E-04	5.62E-05
Apm2	3.94E-06	1.87E-06
Rps20	0.026092931	0.019056899
Ded81	0.01007266	0.007821872
Yhr020w	0.005744013	0.006044228
Inm1	1.20E-04	5.02E-05
Rps27b	0.028660126	0.026100205
Rrp3	1.93E-04	2.86E-05
Msr1	3.63E-04	3.14E-04
Gre3	0.008653122	0.005593981
Yhr112c	7.73E-04	3.84E-04
Gnd1	0.05902266	0.050967984
Efm1	2.26E-05	1.65E-05
Vmr1	0.00232573	0.004495563
Ecm29	6.42E-04	0.001739607
Yhl018w	1.60E-04	1.95E-04
Hse1	1.37E-04	9.29E-05
Rpl14b	8.41E-04	4.16E-04
Osh7	0.002283985	2.15E-04
Tda3	4.71E-04	3.96E-04
Vps29	8.57E-05	4.03E-05
Rpn1	0.006163901	0.003645261
Yhi9	0.00549439	0.003378184
Bcd1	9.90E-04	0.005091242
Dog2	1.23E-04	3.80E-05
Dog1	8.03E-05	3.16E-05
Fsh1	0.001112305	5.15E-04
Cic1	2.71E-05	3.55E-06
Pan5	0.004079426	0.002744759
Ssz1	0.021427158	0.016758451
Dys1	0.002372315	0.001678011
Trm5	1.93E-04	3.45E-05
Qns1	0.001974448	0.001155402
Ipi1	4.09E-05	5.28E-07
Rtc3	0.002025506	4.84E-04
Yhr097c	1.68E-04	1.81E-04
Sfb3	6.48E-04	1.93E-04
Tra1	2.49E-05	7.26E-07
Trr2	6.86E-05	4.57E-05
Gga2	0.001023137	4.02E-04
Ape4	0.001051236	0.002854969
Dma1	1.87E-05	2.54E-05
Tom71	2.42E-04	3.64E-05
Set1	4.00E-05	1.34E-05
Lsm12	3.60E-05	1.91E-05
Ecm14	0.001137297	6.69E-05
Nsg1	6.67E-05	5.45E-05
Yhr138c	2.34E-04	1.07E-04
Crp1	9.92E-04	1.15E-04
Kel1	6.42E-05	2.16E-05
Sol3	0.002277041	0.0011403
Nmd3	4.05E-04	4.42E-04
Gpi16	0.00104023	8.25E-04
Egd2	0.008384559	0.005881074
Utp9	2.62E-04	3.05E-04
Rpn10	0.001368137	8.58E-04
Rpb11	6.09E-04	4.60E-04
Rts1	4.60E-04	4.14E-04
Fpr3	4.82E-04	3.80E-04
Tif11	0.002768638	0.00240029
Spt8	5.21E-05	1.29E-05
Hrb1	3.06E-05	1.23E-05
Smf1	0.001857674	6.43E-04
Pmc1	0.001156095	5.24E-04
Ckb2	3.57E-04	9.54E-05
Bfr1	0.005280012	0.002135583
Vps41	1.07E-05	6.64E-06
Sec31	0.005945928	0.002047452
Ade6	0.052442371	0.055206276
Asp1	9.66E-04	9.55E-04
Ggc1	0.005074258	0.004422481
Fet3	3.54E-04	4.76E-05
Nab3	2.62E-04	1.28E-05
Lys9	0.031017043	0.025374846
Faa3	3.46E-05	3.42E-05
Psd1	3.00E-04	2.53E-04
Stt3	0.00139079	9.89E-04
Akr1	8.34E-04	1.49E-04
Bem4	2.23E-05	3.31E-06
Gaa1	2.14E-04	7.30E-05
End3	0.001102518	2.69E-04
Stm1	0.013534553	0.020611007
Cct2	0.004362514	0.004065136
Cct3	0.005334845	0.004483526
Cct4	0.002790532	0.003255804
Cct6	0.00223036	0.00272152
Caj1	0.001141559	5.54E-04
Pik1	5.52E-06	6.37E-06
Mnn1	7.70E-04	4.35E-04
Mnn9	5.08E-04	5.53E-04
Ycf1	0.006525262	0.003846955
Vma7	7.23E-04	1.59E-04
Cat8	1.29E-04	1.88E-05
Dhh1	0.002521941	0.001283366
Drs2	4.55E-05	4.80E-06
Sop4	4.18E-04	3.73E-04
Yhb1	0.001013912	4.34E-04
Mbp1	0.001855428	5.53E-04
Npt1	0.003148362	0.00252484
Pom152	1.09E-04	3.83E-05
Met10	0.017381723	0.023584795
Erp2	7.00E-04	5.95E-04
Gdh3	0.01810577	0.012698532
Yal061w	0.002307945	0.00193795
Bdh1	0.003191539	0.00223679
Pex22	6.06E-04	1.08E-04
Aim2	0.002207683	4.26E-04
Gcv3	0.003977508	0.002753895
Erv46	7.13E-04	4.67E-04
Rbg1	1.37E-04	5.48E-05
Fun12	0.005250795	0.004451939
Rvs167	0.002417773	0.001395871
Noc2	3.66E-04	2.41E-04
Afg3	2.98E-04	0.002087188
Sso2	0.002489281	2.74E-04
Snf7	3.33E-04	0.001741329
Tif4631	0.004695226	0.003974495
Tif4632	6.93E-05	4.09E-05
Rps26a	0.01117332	0.004817966
Rps26b	0.01117332	0.004817966
Oxa1	1.20E-05	1.18E-05
Sah1	0.057766133	0.045394261
Gdi1	0.0047792	0.009484388
Bem2	2.25E-04	7.29E-05
Ptc2	0.001430345	0.001720774
Vac8	0.004722511	0.002535021
Dld3	0.020867495	0.013131669
Hpa3	1.59E-04	9.48E-05
Pol5	7.86E-05	4.60E-06
Snu13	0.002386777	2.94E-04
Gea2	1.66E-04	5.04E-05
Edc3	8.48E-05	1.83E-05
Mit1	9.38E-04	7.92E-04
Gim4	9.07E-05	5.87E-05
Yer010c	8.92E-05	6.67E-05
Hem14	0.006809241	0.00688926
Bim1	0.001998657	0.001760715
Rpn3	0.003096962	0.002356499
Yat2	1.08E-04	8.24E-05
Arb1	0.003950011	0.002506023
Mxr1	0.002441316	0.001038081
Tpa1	6.91E-04	4.65E-05
Hmf1	0.01643511	0.002586571
Pcl6	2.21E-05	3.50E-05
Fcy21	8.19E-05	4.78E-05
Rgi1	2.27E-04	1.02E-04
Ald5	0.007840189	0.006211057
Yer077c	4.56E-04	4.68E-04
Ser3	0.008606249	0.007771488
Get2	2.76E-04	2.59E-04
Nup157	8.07E-05	3.01E-04
Gle2	9.39E-05	3.64E-05
Kap123	0.010299333	0.010367613
Lsm4	3.78E-05	1.74E-06
Scs2	0.003847349	0.001633602
Yer134c	8.66E-05	4.15E-05
Ddi1	2.49E-04	2.85E-04
Ftr1	4.48E-04	2.40E-04
Yer156c	0.00158083	5.60E-04
Gpp2	0.003291104	7.87E-04
Vrg4	1.93E-04	1.81E-04
Ssb2	0.00484399	0.004221401
Nnr1	6.20E-04	2.83E-04
Ynl194c	3.49E-04	3.04E-04
Ccs1	9.40E-04	9.65E-04
Sip5	4.04E-05	1.42E-04
Rpl13b	0.041295808	0.026815536
Tif34	0.002849598	0.001191833
Pre5	0.003910248	0.001990703
Pre6	0.002116416	0.001637817
Rpt2	0.007805206	0.008112633
Yta7	1.32E-05	2.35E-06
Atg3	2.20E-05	9.52E-05
Rfc2	1.26E-04	9.40E-05
Alg8	5.55E-05	3.53E-05
Utp18	6.36E-05	1.62E-05
Yjl068c	0.001426126	2.80E-04
Cct5	0.002391156	0.003390011
Atm1	2.95E-04	1.71E-04
Rpc10	4.93E-04	4.20E-05
Vth1	1.43E-04	8.70E-05
Coa1	1.85E-04	9.78E-05
Pan6	4.55E-05	4.50E-05
Tma108	0.001770869	8.28E-04
Tao3	5.79E-04	7.44E-04
Met18	1.77E-04	1.39E-04
Ayr1	0.007659708	0.004520604
Sim1	2.68E-05	2.52E-05
Qdr2	2.37E-04	9.58E-05
Prm5	9.06E-05	1.43E-05
Nup159	3.86E-05	4.15E-06
Sec24	0.004799308	0.002497226
Slm1	5.21E-04	4.14E-04
Prk1	2.37E-05	5.66E-06
Ice2	4.63E-05	5.28E-06
Avt7	6.11E-04	5.51E-04
Sds3	0.001169516	0.001832856
Cab2	5.66E-04	2.59E-04
Sec28	0.001790584	0.001050164
Ser33	0.017402757	0.016903703
Mam33	4.49E-04	1.38E-04
Fis1	9.40E-05	8.34E-05
Arc15	4.91E-04	1.55E-05
Rpl34b	0.013898059	0.007346853
Age2	1.07E-04	9.79E-05
Gvp36	0.008278872	0.008274983
Ted1	0.002491381	0.002080453
Irr1	9.03E-05	2.98E-05
His6	1.35E-04	1.02E-04
Dot5	1.49E-04	3.11E-05
Aim21	2.40E-06	1.91E-05
Djp1	2.87E-05	2.93E-05
Egh1	1.58E-05	3.39E-05
Yir035c	1.34E-04	4.35E-06
Irc24	7.74E-04	7.94E-04
Hyr1	0.002470776	0.00216898
Yir042c	7.66E-06	3.77E-06
Ala1	0.032692089	0.026862391
Mrpl49	0.006308867	1.97E-05
Vth2	1.43E-04	8.70E-05
Ree1	6.25E-04	3.09E-04
Gts1	2.92E-05	1.88E-05
Mad1	4.09E-05	1.23E-05
Mvp1	8.56E-05	9.41E-05
Cdc1	1.04E-04	9.99E-06
Gsc2	0.005116052	0.001238442
Nop2	0.001121812	0.001053792
Rpl33b	0.001218066	7.88E-04
Rps29a	0.013775794	0.006584393
Rps29b	0.007285955	0.008532158
Gpp1	0.026852745	0.019610254
Erg10	0.011850743	0.001660208
Ost1	0.001156702	5.77E-04
Gab1	1.30E-04	6.96E-05
Mmm1	7.92E-06	7.71E-06
Rpl10	0.042896717	0.023442015
Vma13	0.008807535	0.003713488
Sec26	0.00419605	0.00222887
Sec27	0.006510091	0.004553041
Oye3	0.003008274	9.56E-04
Tes1	0.00329896	0.003093507
Gpd2	0.001340044	5.70E-04
Yrb1	0.00178726	0.001623753
Glr1	0.005017693	0.002867888
Psa1	0.03386607	0.04964802
Mep2	0.003389958	0.003218687
Xks1	1.30E-04	2.46E-05
Lem3	4.53E-04	2.33E-04
Vnx1	7.64E-05	7.37E-05
Emw1	2.36E-05	7.97E-05
Kri1	3.08E-05	3.56E-06
Pmt6	1.76E-04	1.69E-04
Elp2	3.21E-04	1.55E-04
Tda10	7.71E-04	5.66E-04
Ser2	7.38E-04	1.39E-04
Cct7	0.002718419	0.00323512
Utp10	4.15E-04	1.39E-04
Qri1	0.001108396	4.42E-04
Smd3	7.15E-05	9.75E-06
Gcn20	7.38E-04	6.38E-04
Cos4	2.97E-04	3.98E-05
Otu1	1.17E-05	8.80E-06
Lam5	8.99E-05	1.67E-05
Fet5	6.79E-04	3.31E-04
Mob2	1.34E-05	2.13E-05
Rim15	6.76E-05	7.61E-06
Agx1	5.40E-05	4.73E-05
Caf16	3.87E-04	8.40E-05
Gna1	4.17E-04	2.61E-04
Wwm1	2.31E-05	1.04E-04
Blm10	0.005150138	0.002795439
Vtc2	0.001846961	9.91E-04
Rpn11	0.001704796	0.001196799
Sad1	2.62E-05	1.26E-05
Yfr006w	6.65E-04	3.22E-04
Ubp6	0.001206701	4.55E-04
Mic19	6.18E-05	5.98E-05
Yfr016c	4.44E-06	4.36E-05
Lsb3	0.001715308	5.51E-04
Rsc8	0.00529708	0.003381906
Dug1	0.011050798	0.009087959
Bna6	0.001400132	8.15E-04
Rmd8	2.76E-04	8.26E-05
Ret2	4.87E-04	8.58E-04
Mhp1	3.41E-04	4.11E-04
Ckb1	3.15E-04	1.14E-04
Scd6	3.28E-04	7.79E-05
Met12	2.96E-04	1.62E-04
Ald4	0.054496766	0.05356417
Rps0b	0.046042842	0.035420752
Gus1	0.035685585	0.032450698
Arc1	0.012850848	0.013993054
Nup85	1.37E-04	1.28E-04
Stu2	9.68E-05	4.65E-05
Aip1	0.003863218	0.001557264
Dld2	0.002628155	8.01E-04
Apl6	2.22E-04	5.12E-05
Rps10b	0.015481428	0.011645107
Ypp1	6.52E-05	1.83E-05
Pol31	1.25E-04	1.09E-05
Ost2	2.27E-04	1.60E-04
Spc1	1.73E-04	9.09E-05
Rpe1	9.90E-04	6.13E-04
Mnn5	0.00233387	0.001201475
Mnn11	9.22E-04	8.34E-04
Atg27	7.51E-04	6.66E-04
Rpl17b	0.002080462	7.85E-04
Yjl160c	0.002407857	1.19E-05
Cis3	0.002407857	1.19E-05
Das1	1.84E-04	1.31E-04
Sfh5	7.11E-04	2.67E-04
Lsm1	4.02E-04	1.57E-04
Mtc1	0.001158364	0.002320582
Iml2	1.65E-04	3.31E-04
Pry1	5.72E-05	4.42E-05
Bna3	0.010199787	0.00764017
Log1	4.61E-04	2.60E-04
Yjl049w	1.13E-05	1.60E-04
Nup192	1.02E-04	1.99E-06
Snx4	5.87E-05	1.18E-04
Vtc4	0.00378852	0.002377459
Cct8	0.003611762	0.004636556
Avt1	2.45E-04	0.001534502
Mho1	1.19E-04	2.77E-05
Tma22	2.86E-04	2.91E-04
Bna1	0.001826173	0.001562271
Yjr027w	1.04E-04	6.61E-05
Yjr028w	1.04E-04	6.61E-05
Yjr029w	1.04E-04	6.61E-05
Rav1	7.78E-05	7.69E-05
Ptk2	4.07E-04	1.81E-04
Arp3	0.003095674	7.58E-04
Ham1	4.41E-04	1.92E-04
Lia1	0.003935448	0.003047601
Hoc1	0.003227321	3.40E-04
Aim24	1.85E-04	1.48E-04
Jsn1	2.41E-04	2.63E-05
Yjr096w	0.001751099	3.09E-04
Yjr098c	2.89E-04	3.83E-04
Aim25	6.67E-05	4.08E-05
Ado1	0.013797386	0.006435452
Pxp2	3.31E-05	1.25E-05
Rsm7	4.42E-04	2.76E-04
Ent3	0.001484025	2.73E-04
Xpt1	3.00E-04	1.79E-04
Sgm1	5.08E-06	5.48E-06
Met5	0.030139268	0.024745181
Iml1	1.17E-04	6.19E-06
Yjr142w	8.95E-05	6.02E-05
Bat2	0.00409971	0.001664088
Yjr149w	1.05E-04	6.48E-05
Cos5	2.32E-04	3.14E-05
Ald2	0.00130596	0.001311401
Ccc1	0.002074918	0.002153847
Faa4	0.005851075	0.001360982
Rps7b	0.006626757	0.004585481
Gpc1	8.22E-05	3.02E-04
Gto1	4.23E-04	4.74E-04
Hgh1	2.11E-04	8.75E-05
Gyp7	4.36E-05	4.68E-05
Bpl1	1.03E-04	5.01E-05
Dsk2	6.33E-04	5.87E-04
Bxi1	1.21E-04	2.17E-05
Lys20	0.039359091	2.03E-05
Rps12	0.029176082	0.02562657
Vma10	0.005788315	0.002674691
Gpi8	1.42E-04	7.34E-06
Asn1	0.009671402	0.005204091
Asn2	0.013658308	0.007455467
Rpl37a	0.003202487	0.001972606
Rpl38	0.010395085	0.008455684
Tom22	3.82E-04	7.03E-05
Lys4	0.011657442	0.010142359
Apt1	0.001221954	5.29E-04
Rpl4b	0.063239763	0.04808809
Nup145	0.001069389	7.04E-04
Rnr4	0.019979228	0.006863038
Nit3	0.00295308	0.001860455
Die2	6.81E-05	2.31E-05
Nas6	4.10E-04	4.49E-04
Mic26	6.20E-05	3.29E-05
Imd4	3.92E-04	4.54E-04
Imd3	0.019270608	0.016972466
Ubp15	5.40E-04	2.62E-04
Glo1	0.001536275	3.47E-04
Mnn10	1.78E-04	3.61E-05
Psp2	2.56E-04	3.76E-06
Mup1	2.73E-05	9.05E-06
Sol1	3.99E-04	1.71E-04
Ubc9	1.03E-04	2.52E-05
Rib4	0.001788822	8.73E-04
Psp1	2.97E-05	8.68E-06
Mic27	6.09E-05	4.29E-05
Oca1	7.08E-05	6.98E-05
Rpl9b	8.38E-04	0.001158663
Rpl37b	4.08E-04	3.46E-04
Pdr10	0.001404974	9.48E-04
She4	3.03E-04	3.23E-04
Fol2	5.10E-04	4.56E-04
Skp1	8.09E-04	2.85E-04
Pyk2	5.86E-04	7.31E-04
Ubc13	0.001229234	7.91E-04
Nup188	0.001091242	2.01E-04
Pmt5	1.75E-04	1.94E-04
Nup84	5.79E-04	5.00E-05
Alt1	0.003307999	0.002705014
Acs2	0.017133977	0.010889436
Vps4	0.000200167	1.60E-04
Msn5	3.69E-04	6.45E-05
Aif1	2.75E-05	6.68E-05
Seh1	1.93E-04	1.60E-04
Ufd1	3.29E-04	1.47E-04
Erg25	2.90E-04	2.55E-04
Yor1	1.43E-04	1.24E-04
Rai1	1.26E-04	1.83E-05
Ygl242c	1.36E-04	6.32E-05
Tan1	1.27E-04	2.54E-06
Emc4	8.13E-04	3.46E-04
Vid30	5.53E-05	7.70E-06
Cog1	1.33E-05	5.63E-06
Nif3	0.001926703	0.001997167
Aro8	0.019371199	0.014397438
Mcm6	3.27E-05	1.60E-05
Mds3	2.55E-05	3.46E-05
Dsd1	0.001991972	3.12E-04
Hos2	1.19E-04	2.99E-05
Atg1	3.47E-04	0.001189741
Yrb30	4.97E-05	2.43E-04
Yip5	2.53E-04	3.95E-04
Ari1	0.001276238	2.62E-04
Met13	7.79E-04	5.09E-04
Prp43	0.001010902	1.13E-04
Mlc1	1.72E-05	3.82E-06
Lsg1	1.84E-04	1.57E-04
Mms2	8.41E-04	4.44E-04
Ygl082w	2.49E-04	4.71E-05
Npy1	1.07E-04	1.10E-04
Pus2	5.76E-04	9.43E-05
Ybp2	2.51E-05	1.67E-05
Sds23	1.04E-04	4.94E-05
Erv14	7.16E-04	6.68E-04
Tyw3	1.20E-05	2.11E-06
Alg13	7.33E-05	3.34E-05
Rpn14	4.62E-05	3.36E-05
Efm5	6.11E-04	3.56E-04
Nma2	3.84E-04	3.11E-04
Imo32	0.010568865	0.013585441
Rpl26b	0.028915695	0.023986605
Nqm1	0.00227497	3.29E-04
Ygr054w	0.001109162	8.62E-04
Twf1	3.01E-04	6.79E-05
Pil1	0.029508097	0.021434984
Nnf2	4.07E-04	1.81E-04
Utp22	4.84E-04	0.001306053
Rrp46	6.67E-05	1.57E-04
Mdr1	3.50E-04	2.88E-04
Nop7	2.29E-04	1.13E-04
Ygr117c	6.29E-04	0.002036343
Ygr125w	3.55E-04	7.68E-05
Utp8	1.56E-04	1.58E-05
Ygr130c	0.002168246	2.67E-04
Ygr161c	7.90E-06	1.10E-04
Gtr2	1.99E-04	9.24E-05
Pbp1	1.23E-04	1.91E-05
Zpr1	0.001145307	0.001741466
Yap1802	8.53E-06	8.31E-07
Sda1	2.60E-05	4.24E-05
Cpd1	3.75E-05	2.48E-05
Sol4	8.08E-04	1.82E-04
Rie1	4.23E-05	7.90E-06
Coq6	0.001969845	8.97E-04
Gnd2	0.001902445	0.00135646
Bud32	1.86E-04	3.84E-05
Slh1	6.78E-06	9.18E-07
Rtt102	3.60E-05	4.95E-05
Cab4	2.13E-04	2.27E-04
Scw4	2.20E-04	1.71E-04
Dip5	6.70E-04	5.72E-05
Rpt4	0.001345209	0.001373786
Dcp2	2.07E-04	1.89E-05
Hho1	0.001030822	1.44E-05
Ret3	0.00278758	0.004382044
Nce103	2.67E-04	1.81E-04
Sun4	2.68E-05	2.52E-05
Nrd1	1.40E-04	6.37E-06
Cop1	0.007522472	0.003408713
Are2	2.92E-04	4.37E-04
Yip3	0.00229307	6.80E-04
Cpr6	0.008650751	0.005445186
Ynr021w	0.002169351	0.002062616
Arc35	0.002694204	3.46E-04
Rsm19	9.10E-05	4.12E-05
Trm112	1.90E-04	6.35E-05
Fpk1	1.67E-05	2.17E-05
Bre5	1.04E-05	1.19E-05
Ynr065c	1.43E-04	8.70E-05
Cos1	2.97E-04	3.98E-05
Hch1	4.78E-04	1.84E-04
Gor1	0.0026754	0.001292651
Ist1	1.03E-04	5.13E-05
Yif1	1.07E-04	9.69E-05
Gis2	0.001959798	0.00140755
Tex1	1.76E-04	1.61E-04
Ynl247w	0.004383351	0.006723161
Vps75	1.61E-04	6.28E-05
Csl4	2.20E-05	1.94E-05
Pdr16	4.78E-04	9.75E-04
Atg4	1.08E-05	3.50E-06
Alg9	9.35E-04	5.06E-04
Ynl193w	9.64E-06	1.03E-06
Rho5	7.50E-04	4.92E-04
Mdg1	5.32E-05	7.41E-06
Bni5	7.27E-05	1.59E-04
Cbk1	4.36E-05	2.14E-05
Nsg2	1.25E-04	6.47E-05
Lsm7	3.74E-04	1.90E-04
Ynl134c	0.015196947	0.006728622
Kre33	8.69E-04	3.45E-04
Tep1	6.30E-04	0.001080634
Nma111	2.14E-04	8.65E-06
Dma2	1.87E-05	2.54E-05
Ynl115c	0.004219824	0.002293979
Nop15	8.40E-05	8.54E-06
Ynl108c	1.24E-04	4.47E-05
Eos1	3.56E-06	2.80E-06
Ynl040w	0.003138103	0.008986203
Sam50	0.003138678	7.58E-05
Hef3	0.001025755	4.86E-04
Pyp1	0.004398705	0.004232513
Idp3	0.009506988	0.009223828
Sub1	2.10E-04	1.42E-05
Sur7	0.001110661	6.76E-04
Ylr460c	0.001015949	8.01E-04
Ktr6	2.13E-04	1.91E-05
Ade16	0.003753293	0.002320041
Ald3	0.011616565	0.003073108
Ald6	0.099706381	0.093671371
Ubx4	1.94E-04	1.82E-04
Rpl15b	0.013313365	0.004239703
Erv25	0.002839559	0.002294772
Dak1	0.009407143	0.006248729
Erg13	0.009471534	0.002052931
Dos2	8.98E-06	6.54E-05
Ufd2	0.001477336	0.00119055
Dnm1	9.33E-04	3.92E-04
Pro2	0.006938434	0.006718193
Sna2	7.40E-05	3.32E-05
Lsm3	1.78E-05	3.03E-06
Act1	0.095106062	0.014943997
Hht1, 2	0.01308949	5.97E-05
Ade12	0.021509615	0.018215886
Tom5	1.25E-04	2.15E-05
Tim11	6.78E-04	6.77E-04
Atp18	0.001050558	6.45E-04
Atp19	3.48E-04	2.87E-04
Tim10	1.29E-04	3.56E-05
Rpl34a	0.013898059	0.007346853
Tma20	8.75E-04	0.001353902
Rho3	0.001632727	5.90E-04
Cdc55	4.73E-04	4.33E-04
Num1	3.57E-04	1.26E-05
Bet4	1.01E-05	1.41E-05
Cdc14	1.57E-04	9.53E-04
Tps1	0.011989868	0.008617001
Slt2	3.94E-05	2.95E-06
Reg1	3.31E-05	7.97E-05
Acc1	0.045825379	0.039619408
Rpa49	4.20E-04	1.15E-05
Ceg1	8.72E-05	2.01E-05
Ubp2	1.31E-04	6.59E-05
Ubp3	2.22E-04	1.88E-04
Lap3	0.012329774	0.036906032
Npl3	0.002135658	1.84E-04
Map1	0.001221779	7.82E-04
Rps15	0.003171201	0.002464946
Ena2	0.001459493	3.38E-04
Rpt6	0.001164559	8.31E-04
Ysa1	0.001046909	5.16E-04
Mtd1	0.003946475	0.001464046
Ubc7	1.06E-04	2.59E-05
Met14	0.005675248	0.010399099
Osh6	3.21E-04	9.74E-05
Rsc4	1.55E-04	1.45E-05
Rpl6a	0.039907058	0.026894274
Mlp1	7.69E-05	2.41E-05
Egd1	0.003390923	0.002078609
Rpl21a	0.03324793	0.017375047
Shr3	3.08E-04	2.20E-04
Grx5	2.51E-05	1.80E-05
Ski8	1.90E-04	1.85E-04
Srp1	0.003591945	0.002230024
Atg21	5.04E-05	2.78E-05
Png1	8.89E-05	9.84E-05
Ydc1	3.27E-06	3.24E-06
Elp3	3.56E-04	1.19E-04
Nan1	1.68E-04	2.25E-05
Kap120	1.09E-04	1.98E-05
Tfb2	1.17E-04	2.24E-05
Vps30	0.004772228	0.003123728
Hos3	5.62E-04	3.64E-04
Ume1	2.29E-04	3.38E-05
Gip3	1.14E-05	3.77E-05
Isu1	3.55E-04	3.23E-04
Fdc1	7.57E-05	5.33E-05
Cof1	0.015720114	0.00872542
Svl3	2.31E-04	4.59E-05
Yml131w	0.001088467	8.98E-04
Ero1	0.00140545	0.001149364
Msc1	0.015183013	0.01293665
Rsc9	7.63E-04	3.06E-04
Ymr099c	0.002790565	0.001700976
Pir1	0.002407857	1.19E-05
Pir3	0.002407857	1.19E-05
Rli1	0.003209384	0.002367704
Ymr178w	0.003313357	9.91E-04
Prm15	1.98E-04	5.69E-05
Tom1	3.48E-04	2.74E-04
Ugo1	3.80E-05	3.56E-05
Mzm1	3.24E-05	2.76E-05
Yml039w	1.04E-04	6.61E-05
Rmd1	3.62E-05	6.94E-06
Ste20	7.98E-06	1.51E-05
Scs7	1.20E-04	1.37E-04
Has1	0.001620456	2.43E-04
Tda1	5.67E-05	3.14E-05
Oye2	0.02022697	0.009932127
Ymr295c	1.75E-04	8.07E-06
Lip1	9.92E-04	6.95E-04
Yer138c	0.026713508	0.015581317
Yml079w	3.31E-04	4.59E-04
Ymr209c	0.009219687	0.008679741
Sky1	7.29E-05	1.67E-05
Adi1	2.69E-05	1.38E-05
Clu1	0.008764903	0.006877576
Cgi121	1.29E-04	2.42E-05
Src1	9.52E-05	6.97E-05
Ost6	2.48E-05	2.25E-05
Gir2	2.30E-05	4.71E-05
Trm82	1.26E-04	3.40E-05
Trs23	3.68E-05	1.17E-06
Ydr248c	3.29E-05	5.16E-06
Grx3	1.69E-04	3.69E-05
Ydr098c-A	4.45E-04	5.47E-05
Tvp15	3.64E-04	5.49E-05
Arx1	2.82E-04	1.93E-04
Pkr1	1.04E-04	7.10E-05
Dop1	6.65E-04	7.05E-04
Rvb1	0.002208571	0.001003371
Hmo1	8.87E-04	1.20E-05
Syf1	1.58E-05	1.04E-05
Snx41	1.87E-05	2.14E-04
Rpn9	0.002861948	0.001315075
Tif35	0.001647062	0.0015658
Gpi17	0.001753431	0.00100458
Ppm1	2.36E-05	1.89E-05
Ppn1	5.26E-04	1.10E-04
Tsa2	2.38E-04	6.95E-05
Sxm1	0.001019571	3.33E-04
Hpt1	0.003017177	0.001532218
Ara2	2.38E-04	6.97E-05
Ymr045c	0.004536236	0.003772034
Ymr046c	0.004413516	0.003756957
Ubx2	1.31E-04	7.17E-05
Vba1	0.002604754	0.002046762
Ymr090w	6.95E-04	1.65E-04
Utp15	2.57E-04	2.97E-05
Ymr196w	0.004479991	0.004010514
Vti1	3.35E-05	1.97E-06
Mix14	2.15E-04	1.36E-04
Hnt1	0.002152379	9.62E-04
Ymr027w	0.002288439	0.001252869
Sdh7	1.96E-04	1.51E-04
Emi2	0.005093367	0.0039519
Grh1	2.31E-04	7.21E-05
Cab1	1.41E-04	8.68E-05
Hsp31	0.002508632	0.001096159
Sec13	0.00504801	8.66E-04
Gim5	7.99E-05	8.09E-05
Tmn2	7.44E-05	7.32E-06
Mrpl1	2.19E-04	1.58E-04
Tma64	5.03E-05	3.53E-05
Ydr119w	2.95E-04	2.32E-04
Pob3	0.001292025	1.36E-04
Erb1	3.63E-04	4.59E-05
Tvp18	2.75E-04	6.74E-06
Sdd2	7.35E-05	3.52E-05
Rkr1	3.66E-05	6.29E-06
Gad1	0.003948446	0.001980373
Ymr315w	0.004112872	0.002859637
Adh6	0.003584541	0.001469171
Gtb1	0.001029414	3.78E-06
Ivy1	4.21E-05	3.39E-05
Nte1	8.91E-04	3.18E-04
Ymr221c	4.95E-04	4.60E-04
Fsh2	3.43E-05	1.04E-05
Ymr226c	0.015095458	0.009812414
Taf7	3.26E-05	3.12E-05
Rrp5	0.002843317	3.52E-04
Dfg5	8.07E-05	6.82E-05
Far8	8.17E-05	4.75E-04
Eis1	0.002391062	5.32E-04
Arp9	1.46E-04	5.72E-06
Rqc1	6.31E-06	1.60E-06
Ydr341c	0.008329269	0.005788712
Svf1	9.40E-04	8.41E-04
Dpp1	9.03E-04	6.83E-04
Inm2	4.57E-04	3.19E-04
Cia1	3.81E-04	8.55E-05
Glo2	6.93E-04	5.93E-04
Rrp45	1.12E-04	3.81E-05
Hcr1	0.001132217	9.15E-04
Pba1	6.61E-05	2.19E-05
Coq9	4.70E-04	3.45E-04
Ent2	1.17E-04	1.06E-04
Pnp1	7.60E-04	4.67E-04
Cdc123	3.25E-05	4.56E-05
Eci1	1.16E-04	2.50E-05
Nnt1	6.51E-05	5.32E-05
Ecm38	0.001793906	0.001337737
Hri1	0.007643264	0.004442082
Ade13	0.020768628	0.024435423
Grx8	5.38E-04	1.77E-04
Arc18	0.006207564	2.65E-04
Utp13	1.30E-04	3.21E-05
Ylr225c	3.11E-04	1.86E-04
Bna5	8.32E-04	4.47E-04
Ste23	2.12E-04	3.38E-05
Dus4	6.08E-04	3.18E-04
Rpn7	0.00515666	0.004056048
Spo77	1.33E-04	1.69E-04
Kap95	9.73E-04	0.001115302
Ylr257w	3.78E-04	0.001262188
Nej1	1.63E-04	5.98E-05
Dcs1	0.004136802	0.001201673
Atg39	1.48E-05	3.98E-06
Sfh1	4.47E-05	1.29E-06
Tma10	7.08E-04	9.59E-05
Nma1	4.95E-04	4.49E-04
Fpr4	3.36E-04	1.52E-04
Ysh1	2.99E-05	6.73E-07
Ylr179c	0.003864731	0.001725269
Vta1	1.41E-05	2.74E-05
Emg1	3.05E-04	3.40E-05
Gga1	2.38E-05	1.02E-05
Bcp1	8.24E-04	4.77E-04
Atp17	0.001544887	0.001001442
Lsm6	2.06E-04	4.36E-05
Rga2	5.53E-06	1.00E-06
Crn1	0.004095599	7.58E-05
Mri1	8.02E-04	8.09E-04
Ypr127w	0.002222464	0.001241434
Nat3	1.37E-05	4.07E-05
Rrp15	1.81E-05	7.39E-06
Ypr148c	3.15E-04	6.24E-04
Csc1	3.72E-04	3.48E-04
Cdd1	2.99E-05	2.59E-05
Ypr172w	1.97E-04	2.89E-04
Gdb1	7.06E-04	3.33E-04
Pib1	4.69E-05	4.70E-05
Swa2	2.51E-05	1.18E-05
Utp4	1.27E-04	9.10E-05
Ysp2	1.71E-05	9.62E-06
Vip1	3.29E-04	2.94E-04
Ylr419w	2.15E-05	1.63E-05
Imh1	4.46E-05	2.70E-05
Csr1	7.53E-04	0.001292504
Iki3	0.001337022	0.001379549
Vac14	1.18E-04	2.06E-05
Reh1	4.57E-05	7.34E-05
Nvj2	4.87E-04	7.71E-05
Ypr097w	3.22E-04	2.30E-04
Pbp4	1.10E-04	8.17E-06
Yet3	0.001680698	0.001129869
Sub2	0.014643109	5.55E-04
Nde2	0.004179712	2.84E-04
Ydl086w	0.001871245	0.001329422
Trm3	1.45E-04	6.91E-05
Exp1	1.61E-05	1.51E-05
Sna4	4.28E-05	3.16E-05
Ydl124w	0.009287306	0.005030194
Ydl144c	3.24E-04	4.92E-04
Nop6	4.25E-05	2.69E-06
Dtd1	3.32E-04	6.67E-04
Hbt1	0.000797983	3.26E-04
Aim6	5.69E-04	2.46E-05
Ydr261c-D	0.026650375	0.015564946
Psr1	3.73E-05	1.25E-05
Ent4	1.76E-05	1.52E-05
Vps13	0.001058642	0.002017127
Ylr001c	0.004301286	0.003380126
Rlp24	0.002422022	0.001133387
Meu1	5.50E-05	3.37E-04
Rsc58	0.001114365	3.24E-05
Fmp25	2.08E-04	3.19E-05
Rcl1	7.91E-05	3.81E-06
Dis3	5.10E-05	1.73E-05
Nop12	1.55E-04	1.81E-05
Gsh2	5.70E-04	4.30E-04
Yol057w	6.81E-04	2.81E-04
Sdh5	2.45E-04	7.82E-05
Brx1	4.75E-05	4.46E-05
Avo1	4.57E-05	4.40E-05
Zeo1	0.007916862	0.019968627
Cue5	2.82E-04	4.13E-04
Tmc1	1.54E-05	2.52E-05
Vhs3	1.04E-04	2.39E-05
Sgt1	1.13E-04	5.47E-05
Ale1	6.19E-05	1.17E-05
Uls1	8.82E-04	6.31E-04
Mca1	3.32E-04	1.83E-04
Abp140	9.26E-05	4.40E-05
Met7	0.004527198	0.008771816
Dga1	1.95E-05	1.24E-05
Apc5	0.001356926	8.17E-04
Tum1	0.001845108	0.004481865
Rpn8	0.003204239	0.001474304
Rps10a	0.015481428	0.011645107
Scp1	8.17E-05	1.83E-05
Rtt10	3.21E-06	1.64E-05
Mrn1	2.91E-04	4.61E-05
Ypl199c	7.41E-05	5.60E-05
Pgc1	7.31E-04	5.53E-04
Tyw1	4.51E-05	2.18E-05
Nip7	9.25E-05	9.08E-05
Bms1	2.95E-05	2.67E-06
Ypl225w	0.002960348	0.001232705
New1	0.005949349	0.003897816
Cub1	0.002098972	0.002720873
Kel3	1.03E-04	7.43E-05
Sam4	9.41E-05	2.82E-05
Lap2	0.001389337	9.74E-04
Tma46	1.41E-04	6.69E-05
Env7	1.61E-04	1.72E-04
Gpm2	3.59E-04	6.98E-04
Trm8	1.36E-04	9.75E-05
Ypq1	1.72E-04	1.27E-04
Yor289w	9.58E-05	8.13E-06
Cdc53	7.29E-04	6.16E-04
Mdn1	1.04E-04	1.61E-05
Ytm1	2.96E-04	5.15E-04
Apl4	5.24E-04	4.34E-05
Yor283w	2.20E-04	2.96E-04
Rcn2	6.04E-04	2.81E-04
Gre2	0.00518493	0.002421744
Vps54	3.07E-05	6.56E-06
Spe3	0.009839472	0.004752039
Smf3	1.93E-04	5.59E-05
Dap1	2.45E-05	1.04E-04
Fal1	1.57E-05	8.80E-06
Rtc5	6.72E-05	5.23E-05
Wrs1	0.003153506	0.002972614
Ynl284c-B	0.004641543	0.00457916
Chs5	6.10E-04	8.15E-05
Sgt2	0.004846498	0.004737564
Fcy22	8.19E-05	4.78E-05
Lys21	0.033005739	0.005399504
Dcs2	0.002983585	9.96E-04
Get4	0.001151247	0.001178197
Spc3	4.29E-04	3.35E-04
Ygr027w-B	1.04E-04	6.61E-05
Atg9	1.04E-05	4.68E-06
Get3	0.005794304	0.005029021
Ylr050c	7.96E-04	8.35E-04
Aim7	2.05E-04	4.20E-05
Yra1	0.004193998	4.35E-04
Ypr063c	3.25E-04	1.46E-04
Pom33	0.001426104	0.001158157
Atp16	7.76E-04	2.84E-04
Mak21	8.86E-04	1.49E-05
Fcy1	0.001039314	5.42E-04
Rki1	3.87E-04	4.87E-04
Rgl1	0.003103273	0.003918674
Tip41	3.61E-04	3.16E-04
Ncr1	0.003253749	0.004075286
Osw2	8.10E-06	1.53E-05
Pus1	1.94E-04	4.02E-05
Rpl7b	8.93E-04	8.18E-04
Dip2	6.26E-05	6.62E-06
Ubx3	7.83E-05	3.22E-05
Lsp1	0.025720689	0.02073528
Yct1	3.36E-05	1.55E-05
Rup1	4.76E-05	2.68E-05
Rpn5	0.002360865	0.001148293
Phm7	3.84E-04	3.10E-04
Nyv1	9.91E-05	4.57E-05
Tpo4	6.77E-05	1.18E-05
Prs5	9.42E-04	8.96E-04
Ygr038c-B	1.04E-04	6.61E-05
Rbd2	8.98E-04	2.22E-04
Inp53	0.001053345	3.17E-04
Her1	1.80E-04	8.87E-05
Mct1	2.41E-04	1.75E-04
Mdy2	6.73E-04	0.001081066
Ylr126c	8.60E-05	7.24E-05
Atg34	1.51E-04	0.001369682
Mam3	9.92E-05	1.65E-05
Ydr061w	3.34E-04	1.72E-04
Rdl1	0.001125703	9.11E-04
Smt3	0.001697403	1.89E-04
Yvc1	3.31E-04	1.68E-04
Sul2	1.96E-05	3.29E-05
Hsp42	0.002093219	0.00143039
Pst2	0.010137492	0.001949775
Yrm1	2.39E-05	6.76E-05
Gyp5	3.03E-05	1.90E-04
Wtm1	0.027837414	0.002839231
Rpn6	0.002353788	9.25E-04
Arp7	2.18E-04	3.42E-05
Npc2	0.011137279	0.005407531
Pns1	0.001162399	7.79E-04
Ypl257w-B	0.026713508	0.015581317
Pdh1	4.40E-04	4.03E-04
Dph6	4.08E-06	8.95E-06
Rdi1	8.48E-04	0.001120272
Rtn2	0.001829841	0.00176557
Paa1	0.00311062	0.00236401
Aha1	0.002999104	0.002310532
Erp4	1.19E-04	9.90E-05
Erg27	0.001655152	0.001152799
Cex1	1.81E-04	3.26E-05
Spe4	4.68E-04	2.77E-04
Ypr1	0.004568571	0.002931733
Nop56	0.006339367	3.04E-04
Rvb2	0.00129652	4.46E-04
Rax2	1.88E-04	1.79E-04
Ynl054w-A	0.024392748	0.015021139
Agc1	9.51E-05	3.50E-04
Yor131c	1.63E-04	5.23E-05
Sdd3	9.08E-04	8.19E-04
Nop58	0.004699645	4.72E-04
Avl9	1.05E-05	4.61E-05
Ldb19	2.32E-05	6.10E-05
Ptc5	4.42E-04	1.97E-04
Tma17	2.58E-04	2.67E-04
Not5	5.55E-05	3.66E-05
Dcp1	6.12E-05	3.88E-05
Tif6	7.05E-04	4.61E-04
Mht1	3.31E-04	1.79E-04
Rqc2	1.10E-04	9.80E-05
Rpl21b	3.89E-04	1.25E-04
Rpl13a	0.041295808	0.026815536
Ena5	0.001452991	3.38E-04
Ypk9	2.40E-04	1.44E-04
Dfm1	1.75E-04	5.12E-05
Rrp12	2.66E-04	2.57E-05
Cox26	2.88E-04	0.000214773
Rps21b	7.89E-04	4.95E-06
Rpl11b	0.028534397	0.025426562
Tma7	1.16E-04	8.29E-05
Lso2	8.76E-05	2.97E-05
Sdh6	2.69E-05	5.75E-06
Rps25a	0.019959239	0.012779763
Vma9	8.32E-04	6.16E-04
Rps28a	0.011639412	0.014301831
Rps22b	0.029967463	0.019757593
Yos1	6.04E-05	4.88E-05
Ego4	0.001044246	2.71E-04
Ykl033w-A	4.08E-04	1.90E-04
Mic10	4.48E-04	4.09E-04
Apm4	0.001041491	4.08E-04
Mtr10	4.63E-05	5.30E-06
Tsc13	0.008236765	0.004748741
Yos9	9.95E-05	8.25E-05
Mex67	2.54E-04	7.93E-05
Rib3	0.001428476	8.03E-04
Ypt6	7.25E-04	7.76E-04
Isn1	1.46E-04	4.69E-05
Ddp1	4.26E-04	7.93E-04
Ynl054w-B	0.0245559	0.015078442
Fsh3	6.71E-05	6.46E-05
Hrp1	7.59E-04	1.17E-04
Vcx1	5.84E-04	4.33E-04
Htl1	4.66E-05	4.24E-05
