# Supplementary material for: Receptor-mediated cargo hitchhiking on bulk autophagy
Source: EMBO J. 2024 May 16;43(15):3. doi: 10.1038/s44318-024-00091-8 (PMC11294605; doi:10.1038/s44318-024-00091-8)
Supplement: Supplementary file 8 — Source data Fig. 2 [file 44318_2024_91_MOESM8_ESM.zip]

Archive with 44 entries (39 files):
- EMBOJ-2023-115374R1_SourceDataForFig2/
- EMBOJ-2023-115374R1_SourceDataForFig2/.DS_Store
- __MACOSX/EMBOJ-2023-115374R1_SourceDataForFig2/._.DS_Store
- EMBOJ-2023-115374R1_SourceDataForFig2/2A/
- EMBOJ-2023-115374R1_SourceDataForFig2/2C/
- EMBOJ-2023-115374R1_SourceDataForFig2/2D/
- EMBOJ-2023-115374R1_SourceDataForFig2/2B/
- EMBOJ-2023-115374R1_SourceDataForFig2/2A/2A.csv
- __MACOSX/EMBOJ-2023-115374R1_SourceDataForFig2/2A/._2A.csv
- EMBOJ-2023-115374R1_SourceDataForFig2/2A/2A.pdf
- __MACOSX/EMBOJ-2023-115374R1_SourceDataForFig2/2A/._2A.pdf
- EMBOJ-2023-115374R1_SourceDataForFig2/2C/2C.pdf
- __MACOSX/EMBOJ-2023-115374R1_SourceDataForFig2/2C/._2C.pdf
- EMBOJ-2023-115374R1_SourceDataForFig2/2D/2D.csv
- __MACOSX/EMBOJ-2023-115374R1_SourceDataForFig2/2D/._2D.csv
- EMBOJ-2023-115374R1_SourceDataForFig2/2D/2D.pdf
- __MACOSX/EMBOJ-2023-115374R1_SourceDataForFig2/2D/._2D.pdf
- EMBOJ-2023-115374R1_SourceDataForFig2/2B/2, WT 1h GFP.tif
- EMBOJ-2023-115374R1_SourceDataForFig2/2B/.DS_Store
- __MACOSX/EMBOJ-2023-115374R1_SourceDataForFig2/2B/._.DS_Store
- EMBOJ-2023-115374R1_SourceDataForFig2/2B/5, atg2 1h GFP.tif
- __MACOSX/EMBOJ-2023-115374R1_SourceDataForFig2/2B/._5, atg2 1h GFP.tif
- EMBOJ-2023-115374R1_SourceDataForFig2/2B/6, atg2 4h GFP.tif
- EMBOJ-2023-115374R1_SourceDataForFig2/2B/2, WT 1h merge.tif
- EMBOJ-2023-115374R1_SourceDataForFig2/2B/3, WT 4h merge.tif
- __MACOSX/EMBOJ-2023-115374R1_SourceDataForFig2/2B/._3, WT 4h merge.tif
- EMBOJ-2023-115374R1_SourceDataForFig2/2B/1, WT 0h merge.tif
- __MACOSX/EMBOJ-2023-115374R1_SourceDataForFig2/2B/._1, WT 0h merge.tif
- EMBOJ-2023-115374R1_SourceDataForFig2/2B/1, WT 0h GFP.tif
- EMBOJ-2023-115374R1_SourceDataForFig2/2B/4, atg2 0h GFP.tif
- EMBOJ-2023-115374R1_SourceDataForFig2/2B/3, WT 4h mCh.tif
- __MACOSX/EMBOJ-2023-115374R1_SourceDataForFig2/2B/._3, WT 4h mCh.tif
- EMBOJ-2023-115374R1_SourceDataForFig2/2B/2, WT 1h mCh.tif
- EMBOJ-2023-115374R1_SourceDataForFig2/2B/6, atg2 4h merge.tif
- EMBOJ-2023-115374R1_SourceDataForFig2/2B/5, atg2 1h merge.tif
- EMBOJ-2023-115374R1_SourceDataForFig2/2B/6, atg2 4h mCh.tif
- EMBOJ-2023-115374R1_SourceDataForFig2/2B/5, atg2 1h mCh.tif
- __MACOSX/EMBOJ-2023-115374R1_SourceDataForFig2/2B/._5, atg2 1h mCh.tif
- EMBOJ-2023-115374R1_SourceDataForFig2/2B/1, WT 0h mCh.tif
- __MACOSX/EMBOJ-2023-115374R1_SourceDataForFig2/2B/._1, WT 0h mCh.tif
- EMBOJ-2023-115374R1_SourceDataForFig2/2B/4, atg2 0h merge.tif
- EMBOJ-2023-115374R1_SourceDataForFig2/2B/3, WT 4h GFP.tif
- __MACOSX/EMBOJ-2023-115374R1_SourceDataForFig2/2B/._3, WT 4h GFP.tif
- EMBOJ-2023-115374R1_SourceDataForFig2/2B/4, atg2 0h mCh.tif
