# Supplementary material for: Receptor-mediated cargo hitchhiking on bulk autophagy
Source: EMBO J. 2024 May 16;43(15):3. doi: 10.1038/s44318-024-00091-8 (PMC11294605; doi:10.1038/s44318-024-00091-8)
Supplement: Supplementary file 8 — Source data Fig. 2 [file 44318_2024_91_MOESM8_ESM.zip › EMBOJ-2023-115374R1_SourceDataForFig2/2A/2A.csv]

Sample	Value
1, Hab1 R4	0.642501452
2, Pgk1 R4	0.043060838
3, Fas1 R4	0.040935394
4, Ald6 R4	0.084479492
5, Hab1 N4	0.749854724
6, Pgk1 N4	0.021722698
7, Fas1 N4	0.043787921
8, Ald6 N4	0.038546465
1, Hab1 R4	0.510934325
2, Pgk1 R4	0.040066512
3, Fas1 R4	0.034593521
4, Ald6 R4	0.087622373
5, Hab1 N4	0.651341152
6, Pgk1 N4	0.067609441
7, Fas1 N4	0.033479145
8, Ald6 N4	0.220947478
1, Hab1 R4	0.543768041
2, Pgk1 R4	0.008140073
3, Fas1 R4	0.006194346
4, Ald6 R4	0.107659054
5, Hab1 N4	0.540361553
6, Pgk1 N4	0.04103527
7, Fas1 N4	0.038537767
8, Ald6 N4	0.058197539
