# Supplementary material for: Receptor-mediated cargo hitchhiking on bulk autophagy
Source: EMBO J. 2024 May 16;43(15):3. doi: 10.1038/s44318-024-00091-8 (PMC11294605; doi:10.1038/s44318-024-00091-8)
Supplement: Supplementary file 8 — Source data Fig. 2 [file 44318_2024_91_MOESM8_ESM.zip › EMBOJ-2023-115374R1_SourceDataForFig2/2D/2D.csv]

Sample	Value
01, WT	47.71
02, atg1	0
03, atg2	0
04, atg3	0.17
05, atg8	0
06, atg9	0
07, atg11	40.42
08, atg13	1.93
09, atg14	0.69
10, atg17	6.12
11, atg20	15.19
12, atg24	1.09
01, WT	43.83
02, atg1	0.06
03, atg2	0.93
04, atg3	0.16
05, atg8	1.01
06, atg9	0.7
07, atg11	34.98
08, atg13	0.16
09, atg14	0.12
10, atg17	4.6
11, atg20	20.29
12, atg24	1.64
01, WT	44.12
02, atg1	0.43
03, atg2	0.5
04, atg3	0.33
05, atg8	0.64
06, atg9	0.55
07, atg11	44.16
08, atg13	1.53
09, atg14	1.58
10, atg17	10.88
11, atg20	34.18
12, atg24	7.01
