# Supplementary material for: Receptor-mediated cargo hitchhiking on bulk autophagy
Source: EMBO J. 2024 May 16;43(15):3. doi: 10.1038/s44318-024-00091-8 (PMC11294605; doi:10.1038/s44318-024-00091-8)
Supplement: Supplementary file 9 — Source data Fig. 3 [file 44318_2024_91_MOESM9_ESM.zip]

Archive with 24 entries (19 files):
- EMBOJ-2023-115374R1_SourceDataForFig3/
- EMBOJ-2023-115374R1_SourceDataForFig3/3E/
- EMBOJ-2023-115374R1_SourceDataForFig3/3B/
- EMBOJ-2023-115374R1_SourceDataForFig3/3D/
- EMBOJ-2023-115374R1_SourceDataForFig3/.DS_Store
- __MACOSX/EMBOJ-2023-115374R1_SourceDataForFig3/._.DS_Store
- EMBOJ-2023-115374R1_SourceDataForFig3/3G/
- EMBOJ-2023-115374R1_SourceDataForFig3/3E/3E.pdf
- __MACOSX/EMBOJ-2023-115374R1_SourceDataForFig3/3E/._3E.pdf
- EMBOJ-2023-115374R1_SourceDataForFig3/3B/3B.csv
- __MACOSX/EMBOJ-2023-115374R1_SourceDataForFig3/3B/._3B.csv
- EMBOJ-2023-115374R1_SourceDataForFig3/3B/3B.pdf
- __MACOSX/EMBOJ-2023-115374R1_SourceDataForFig3/3B/._3B.pdf
- EMBOJ-2023-115374R1_SourceDataForFig3/3D/4, Hab1(1-18, 3A)-GFP.tif
- EMBOJ-2023-115374R1_SourceDataForFig3/3D/.DS_Store
- __MACOSX/EMBOJ-2023-115374R1_SourceDataForFig3/3D/._.DS_Store
- EMBOJ-2023-115374R1_SourceDataForFig3/3D/1, Hab1(1-144)-GFP.tif
- __MACOSX/EMBOJ-2023-115374R1_SourceDataForFig3/3D/._1, Hab1(1-144)-GFP.tif
- EMBOJ-2023-115374R1_SourceDataForFig3/3D/2, Hab1(1-144, 3A)-GFP.tif
- __MACOSX/EMBOJ-2023-115374R1_SourceDataForFig3/3D/._2, Hab1(1-144, 3A)-GFP.tif
- EMBOJ-2023-115374R1_SourceDataForFig3/3D/3, Hab1(1-18)-GFP.tif
- __MACOSX/EMBOJ-2023-115374R1_SourceDataForFig3/3D/._3, Hab1(1-18)-GFP.tif
- EMBOJ-2023-115374R1_SourceDataForFig3/3G/3G.pdf
- __MACOSX/EMBOJ-2023-115374R1_SourceDataForFig3/3G/._3G.pdf
