# Supplementary material for: Receptor-mediated cargo hitchhiking on bulk autophagy
Source: EMBO J. 2024 May 16;43(15):3. doi: 10.1038/s44318-024-00091-8 (PMC11294605; doi:10.1038/s44318-024-00091-8)
Supplement: Supplementary file 9 — Source data Fig. 3 [file 44318_2024_91_MOESM9_ESM.zip › EMBOJ-2023-115374R1_SourceDataForFig3/3B/3B.csv]

Sample	Value
1-144_0 h	5.394523976
1-110_0 h	27.75902372
1-80_0 h	1.577997489
1-50_0 h	5.504713927
1-46_0 h	5.812006183
1-42_0 h	29.95564343
1-38_0 h	10.59004817
1-34_0 h	0.729759922
1-20_0 h	2.258842579
1-144_1 h	33.7717294
1-110_1 h	14.52623143
1-80_1 h	28.77973431
1-50_1 h	20.31117098
1-46_1 h	35.65170113
1-42_1 h	17.82721196
1-38_1 h	1.558799889
1-34_1 h	1.61530247
1-20_1 h	1.101372411
1-144_4 h	69.16712615
1-110_4 h	61.34215542
1-80_4 h	63.89726187
1-50_4 h	50.07720097
1-46_4 h	57.80150813
1-42_4 h	47.45560936
1-38_4 h	8.905755937
1-34_4 h	3.683986733
1-20_4 h	5.652789225
1-144_0 h	3.362268785
1-110_0 h	7.836680771
1-80_0 h	2.469385141
1-50_0 h	6.081322937
1-46_0 h	8.147968483
1-42_0 h	13.54615992
1-38_0 h	3.489824565
1-34_0 h	10.54940024
1-20_0 h	2.904104973
1-144_1 h	29.40335385
1-110_1 h	19.37137403
1-80_1 h	22.30461882
1-50_1 h	12.71795178
1-46_1 h	13.07569975
1-42_1 h	15.13590891
1-38_1 h	3.82075102
1-34_1 h	1.943179578
1-20_1 h	0.856289034
1-144_4 h	61.77563303
1-110_4 h	52.70255893
1-80_4 h	61.28242191
1-50_4 h	34.55608229
1-46_4 h	39.77416939
1-42_4 h	40.65360074
1-38_4 h	8.29259432
1-34_4 h	4.660134142
1-20_4 h	5.364767413
1-144_0 h	3.616789802
1-110_0 h	12.78911788
1-80_0 h	6.576982227
1-50_0 h	5.382910857
1-46_0 h	14.88716401
1-42_0 h	18.68366002
1-38_0 h	14.18112249
1-34_0 h	5.768661309
1-20_0 h	5.012217514
1-144_1 h	36.65158687
1-110_1 h	19.09272534
1-80_1 h	22.5563926
1-50_1 h	12.23103137
1-46_1 h	15.72361048
1-42_1 h	10.55764868
1-38_1 h	12.21581253
1-34_1 h	2.31304829
1-20_1 h	2.938779985
1-144_4 h	59.61176107
1-110_4 h	44.95034804
1-80_4 h	57.81291931
1-50_4 h	30.86361
1-46_4 h	37.17306708
1-42_4 h	45.34228201
1-38_4 h	8.607489932
1-34_4 h	4.967384092
1-20_4 h	6.919117541
