# Supplementary material for: Receptor-mediated cargo hitchhiking on bulk autophagy
Source: EMBO J. 2024 May 16;43(15):3. doi: 10.1038/s44318-024-00091-8 (PMC11294605; doi:10.1038/s44318-024-00091-8)
Supplement: Supplementary file 10 — Source data Fig. 4 [file 44318_2024_91_MOESM10_ESM.zip]

Archive with 20 entries (16 files):
- EMBOJ-2023-115374R1_SourceDataForFig4/
- EMBOJ-2023-115374R1_SourceDataForFig4/.DS_Store
- __MACOSX/EMBOJ-2023-115374R1_SourceDataForFig4/._.DS_Store
- EMBOJ-2023-115374R1_SourceDataForFig4/4B/
- EMBOJ-2023-115374R1_SourceDataForFig4/4C/
- EMBOJ-2023-115374R1_SourceDataForFig4/4A/
- EMBOJ-2023-115374R1_SourceDataForFig4/4B/.DS_Store
- __MACOSX/EMBOJ-2023-115374R1_SourceDataForFig4/4B/._.DS_Store
- EMBOJ-2023-115374R1_SourceDataForFig4/4B/4B.csv
- __MACOSX/EMBOJ-2023-115374R1_SourceDataForFig4/4B/._4B.csv
- EMBOJ-2023-115374R1_SourceDataForFig4/4B/4B.pdf
- __MACOSX/EMBOJ-2023-115374R1_SourceDataForFig4/4B/._4B.pdf
- EMBOJ-2023-115374R1_SourceDataForFig4/4C/4C.csv
- __MACOSX/EMBOJ-2023-115374R1_SourceDataForFig4/4C/._4C.csv
- EMBOJ-2023-115374R1_SourceDataForFig4/4C/4C.pdf
- __MACOSX/EMBOJ-2023-115374R1_SourceDataForFig4/4C/._4C.pdf
- EMBOJ-2023-115374R1_SourceDataForFig4/4A/4A.csv
- __MACOSX/EMBOJ-2023-115374R1_SourceDataForFig4/4A/._4A.csv
- EMBOJ-2023-115374R1_SourceDataForFig4/4A/4A.pdf
- __MACOSX/EMBOJ-2023-115374R1_SourceDataForFig4/4A/._4A.pdf
