# Supplementary material for: Receptor-mediated cargo hitchhiking on bulk autophagy
Source: EMBO J. 2024 May 16;43(15):3. doi: 10.1038/s44318-024-00091-8 (PMC11294605; doi:10.1038/s44318-024-00091-8)
Supplement: Supplementary file 10 — Source data Fig. 4 [file 44318_2024_91_MOESM10_ESM.zip › EMBOJ-2023-115374R1_SourceDataForFig4/4B/4B.csv]

Sample	Value
WT Atg8-PE	100
WT Atg8	0
atg4 Atg8-PE	1.02
atg4 Atg8	0.2
atg3 Atg8-PE	0
atg3 Atg8	0.34
atg5 Atg8-PE	2.18
atg5 Atg8	0.45
WT Atg8-PE	100
WT Atg8	0
atg4 Atg8-PE	0.61
atg4 Atg8	0
atg3 Atg8-PE	0.29
atg3 Atg8	0.07
atg5 Atg8-PE	0.31
atg5 Atg8	0.05
WT Atg8-PE	100
WT Atg8	0
atg4 Atg8-PE	0
atg4 Atg8	0.21
atg3 Atg8-PE	0
atg3 Atg8	0.64
atg5 Atg8-PE	0
atg5 Atg8	0
