# Supplementary material for: Receptor-mediated cargo hitchhiking on bulk autophagy
Source: EMBO J. 2024 May 16;43(15):3. doi: 10.1038/s44318-024-00091-8 (PMC11294605; doi:10.1038/s44318-024-00091-8)
Supplement: Supplementary file 10 — Source data Fig. 4 [file 44318_2024_91_MOESM10_ESM.zip › EMBOJ-2023-115374R1_SourceDataForFig4/4A/4A.csv]

Sample	Value
WT Atg8-PE	100
WT Atg8	0.55
F35A Atg8-PE	0.1
F35A Atg8	0.47
WT Atg8-PE	100
WT Atg8	0
F35A Atg8-PE	0.8
F35A Atg8	0.02
WT Atg8-PE	100
WT Atg8	0
F35A Atg8-PE	1.05
F35A Atg8	0
