# Supplementary material for: Receptor-mediated cargo hitchhiking on bulk autophagy
Source: EMBO J. 2024 May 16;43(15):3. doi: 10.1038/s44318-024-00091-8 (PMC11294605; doi:10.1038/s44318-024-00091-8)
Supplement: Supplementary file 11 — Source data Fig. 5 [file 44318_2024_91_MOESM11_ESM.zip]

Archive with 37 entries (30 files):
- EMBOJ-2023-115374R1_SourceDataForFig5/
- EMBOJ-2023-115374R1_SourceDataForFig5/5A/
- EMBOJ-2023-115374R1_SourceDataForFig5/5F/
- EMBOJ-2023-115374R1_SourceDataForFig5/.DS_Store
- __MACOSX/EMBOJ-2023-115374R1_SourceDataForFig5/._.DS_Store
- EMBOJ-2023-115374R1_SourceDataForFig5/5C/
- EMBOJ-2023-115374R1_SourceDataForFig5/5D/
- EMBOJ-2023-115374R1_SourceDataForFig5/5E/
- EMBOJ-2023-115374R1_SourceDataForFig5/5B/
- EMBOJ-2023-115374R1_SourceDataForFig5/5A/5A.csv
- __MACOSX/EMBOJ-2023-115374R1_SourceDataForFig5/5A/._5A.csv
- EMBOJ-2023-115374R1_SourceDataForFig5/5A/5A.pdf
- __MACOSX/EMBOJ-2023-115374R1_SourceDataForFig5/5A/._5A.pdf
- EMBOJ-2023-115374R1_SourceDataForFig5/5F/.DS_Store
- __MACOSX/EMBOJ-2023-115374R1_SourceDataForFig5/5F/._.DS_Store
- EMBOJ-2023-115374R1_SourceDataForFig5/5F/5F.csv
- __MACOSX/EMBOJ-2023-115374R1_SourceDataForFig5/5F/._5F.csv
- EMBOJ-2023-115374R1_SourceDataForFig5/5C/5C.csv
- __MACOSX/EMBOJ-2023-115374R1_SourceDataForFig5/5C/._5C.csv
- EMBOJ-2023-115374R1_SourceDataForFig5/5C/5C.pdf
- __MACOSX/EMBOJ-2023-115374R1_SourceDataForFig5/5C/._5C.pdf
- EMBOJ-2023-115374R1_SourceDataForFig5/5D/5D.csv
- __MACOSX/EMBOJ-2023-115374R1_SourceDataForFig5/5D/._5D.csv
- EMBOJ-2023-115374R1_SourceDataForFig5/5E/.DS_Store
- __MACOSX/EMBOJ-2023-115374R1_SourceDataForFig5/5E/._.DS_Store
- EMBOJ-2023-115374R1_SourceDataForFig5/5E/2, hab1.tif
- __MACOSX/EMBOJ-2023-115374R1_SourceDataForFig5/5E/._2, hab1.tif
- EMBOJ-2023-115374R1_SourceDataForFig5/5E/1, WT.tif
- __MACOSX/EMBOJ-2023-115374R1_SourceDataForFig5/5E/._1, WT.tif
- EMBOJ-2023-115374R1_SourceDataForFig5/5E/RER.tif
- __MACOSX/EMBOJ-2023-115374R1_SourceDataForFig5/5E/._RER.tif
- EMBOJ-2023-115374R1_SourceDataForFig5/5E/3, OE HAB1.tif
- __MACOSX/EMBOJ-2023-115374R1_SourceDataForFig5/5E/._3, OE HAB1.tif
- EMBOJ-2023-115374R1_SourceDataForFig5/5B/5B.csv
- __MACOSX/EMBOJ-2023-115374R1_SourceDataForFig5/5B/._5B.csv
- EMBOJ-2023-115374R1_SourceDataForFig5/5B/5B.pdf
- __MACOSX/EMBOJ-2023-115374R1_SourceDataForFig5/5B/._5B.pdf
