# Supplementary material for: Receptor-mediated cargo hitchhiking on bulk autophagy
Source: EMBO J. 2024 May 16;43(15):3. doi: 10.1038/s44318-024-00091-8 (PMC11294605; doi:10.1038/s44318-024-00091-8)
Supplement: Supplementary file 11 — Source data Fig. 5 [file 44318_2024_91_MOESM11_ESM.zip › EMBOJ-2023-115374R1_SourceDataForFig5/5A/5A.csv]

Sample	Value
01, 1-144, WT, 0 h	NA
02, 1-144, atg24, 0 h	NA
03, 1-42, WT, 0 h	NA
04, 1-42, atg24, 0 h	NA
05, 43-144, WT, 0 h	NA
06, 43-144, atg24, 0 h	NA
07, 1-144, WT, 24 h	85.8
08, 1-144, atg24, 24 h	17.6
09, 1-42, WT, 24 h	65.5
10, 1-42, atg24, 24 h	50
11, 43-144, WT, 24 h	2.7
12, 43-144, atg24, 24 h	0.5
01, 1-144, WT, 0 h	NA
02, 1-144, atg24, 0 h	NA
03, 1-42, WT, 0 h	NA
04, 1-42, atg24, 0 h	NA
05, 43-144, WT, 0 h	NA
06, 43-144, atg24, 0 h	NA
07, 1-144, WT, 24 h	81.3
08, 1-144, atg24, 24 h	16.8
09, 1-42, WT, 24 h	81.3
10, 1-42, atg24, 24 h	63.6
11, 43-144, WT, 24 h	3.6
12, 43-144, atg24, 24 h	1.1
01, 1-144, WT, 0 h	NA
02, 1-144, atg24, 0 h	NA
03, 1-42, WT, 0 h	NA
04, 1-42, atg24, 0 h	NA
05, 43-144, WT, 0 h	NA
06, 43-144, atg24, 0 h	NA
07, 1-144, WT, 24 h	89
08, 1-144, atg24, 24 h	18.1
09, 1-42, WT, 24 h	72
10, 1-42, atg24, 24 h	61.2
11, 43-144, WT, 24 h	3.3
12, 43-144, atg24, 24 h	0
