# Supplementary material for: Receptor-mediated cargo hitchhiking on bulk autophagy
Source: EMBO J. 2024 May 16;43(15):3. doi: 10.1038/s44318-024-00091-8 (PMC11294605; doi:10.1038/s44318-024-00091-8)
Supplement: Supplementary file 11 — Source data Fig. 5 [file 44318_2024_91_MOESM11_ESM.zip › EMBOJ-2023-115374R1_SourceDataForFig5/5F/5F.csv]

WT	hab1	OE HAB1
0.205128205	0.076923077	0.22
0.214285714	0.185185185	0.285714286
0.269230769	0.083333333	0.235294118
0.2	0.115384615	0.422222222
0.166666667	0.216216216	0.5
0.179487179	0.306122449	0.466666667
0.263157895	0.157894737	0.636363636
0.225	0.161290323	0.36
0.352941176	0.086956522	0.444444444
0.173913043	0.228571429	0.2
0.136363636	0.2	0.368421053
0.206896552	0.236842105	0.44
0.3	0.272727273	0.380952381
0.25	0.153846154	0.25
0.217391304	0.196078431	0.631578947
0.307692308	0.15	0.305555556
0.076923077	0.3	0.305555556
0.25	0.15625	0.529411765
0.272727273	0.128205128	0.3
0.12	0.125	0.5
0.125	0.275862069	0.419354839
0.193548387	0.125	0.390243902
0.171428571	0.204081633	0.272727273
0.222222222	0.147058824	0.363636364
0.268292683	0.125	0.333333333
0.264705882	0.1875	0.454545455
0.230769231	0.178571429	0.382352941
0.285714286	0.138888889	0.46875
0.258064516	0.204545455	0.290322581
0.307692308	0.14893617	0.357142857
0.259259259	0.166666667	0.363636364
0.266666667	0.268292683	0.5
0.2	0.192982456	0.366666667
0.138888889	0.088888889	0.347826087
0.25	0.205128205	0.404761905
0.45	0.153846154	0.428571429
0.287878788	0.161290323	0.428571429
0.228571429	0.129032258	0.264705882
0.235294118	0.1	0.285714286
0.351351351	0.368421053	0.684210526
0.309090909	0.1	0.113636364
0.210526316	0.206896552	0.4
0.217391304	0.194444444	0.125
0.2	0.142857143	0.4
0.311111111	0.095238095	0.366666667
0.311111111	0.192307692	0.25
0.303030303	0.193548387	0.489361702
0.230769231	0.057142857	0.282051282
0.086956522	0.114285714	0.302325581
0.238095238	0.159090909	0.365384615
0.076923077	0.24137931	0.24137931
0.113636364	0.194444444	0.3
0.266666667	0.153846154	0.277777778
0.310344828	0.14893617	0.296296296
0.25	0.166666667	0.322580645
0.166666667	0.140350877	0.25
0.277777778	0.189189189	0.255813953
0.083333333	0.292682927	0.3
0.205128205	0.181818182	0.588235294
0.196428571	0.166666667	0.347826087
0.291666667	0.114285714	0.571428571
0.176470588	0.175	0.217391304
0.391304348	0.14893617	0.24137931
0.288888889	0.125	0.65625
0.317073171	0.222222222	0.3
0.219512195	0.146341463	0.444444444
0.181818182	0.095238095	0.236842105
0.267857143	0.103448276	0.292682927
0.285714286	0.1	0.5
0.222222222	0.083333333	0.357142857
0.071428571	0.131578947	0.416666667
0.176470588	0.161290323	0.222222222
0.226415094	0.157894737	0.227272727
0.285714286	0.238095238	0.192307692
0.176470588	0.032258065	0.472222222
0.153846154	0.093023256	0.476190476
0.193548387	0.083333333	0.447368421
0.25	0.173913043	0.314285714
0.136363636	0.085714286	0.333333333
0.4375	0.166666667	0.295454545
0.181818182	0.15625	0.351351351
0.208333333	0.108108108	0.448275862
0.178571429	0	0.47826087
0.264705882	0.090909091	0.347826087
0	0.080645161	0.317073171
0.285714286	0.173076923	0.297297297
0.282051282	0.181818182	0.517241379
0.303030303	0.260869565	0.379310345
0.5	0.04	0.342105263
0.27027027	0.176470588	0.545454545
0.104477612	0.185185185	0.365853659
0.32	0.163265306	0.55
0.296296296	0.14	0.333333333
0.153846154	0.225	0.571428571
0.205128205	0.2	0.255319149
0.243902439	0.32	0.347826087
0.278688525	0.034482759	0.27027027
0.122641509	0.035714286	0.225806452
0.183673469	0.191489362	0.333333333
0.255813953	0.3	0.357142857
0.1875	0.21875	0.395833333
0.240740741	0.058823529	0.27027027
0.239130435	0.121212121	0.470588235
0.277777778	0.148148148	0.434782609
0.243243243	0.102040816	0.171428571
0.263157895	0.225	0.293103448
0.351351351	0.304347826	0.307692308
0.074074074	0.233333333	0.576923077
0.333333333	0.045454545	0.276595745
	0.111111111	0.243243243
	0	0.375
	0.179487179	0.423076923
	0.242424242	0.533333333
	0.214285714	0.294117647
	0.151515152	0.444444444
	0.113207547	0.425
	0.272727273	0.285714286
	0.2	0.351351351
	0.227272727	0.428571429
	0.228571429	0.347826087
	0.055555556	0.307692308
	0.228571429	0.368421053
	0.387096774	0.307692308
	0.08	0.2
	0.083333333	0.384615385
	0.206896552	0.384615385
	0.121212121	0.369565217
	0.230769231	0.43902439
	0.125	0.294117647
	0.148148148	0.314285714
	0.37037037	0.282608696
	0.25	0.348837209
	0.25	0.228070175
	0.098039216	0.253731343
	0.214285714	0.432432432
	0.142857143	0.491525424
	0.318181818	0.307692308
	0.2	0.6
	0.269230769	0.454545455
	0.391304348	0.428571429
	0.264705882	0.416666667
	0.288888889	0.35483871
	0.111111111	0.454545455
	0.136363636	0.456521739
	0.192307692	0.541666667
	0.166666667	0.363636364
		0.5
		0.413793103
		0.333333333
		0.37037037
		0.292682927
