# Supplementary material for: Receptor-mediated cargo hitchhiking on bulk autophagy
Source: EMBO J. 2024 May 16;43(15):3. doi: 10.1038/s44318-024-00091-8 (PMC11294605; doi:10.1038/s44318-024-00091-8)
Supplement: Supplementary file 11 — Source data Fig. 5 [file 44318_2024_91_MOESM11_ESM.zip › EMBOJ-2023-115374R1_SourceDataForFig5/5C/5C.csv]

Distance(mm)	Absorbance
0.01	0.83393
0.03	0.832604
0.05	0.833369
0.07	0.83603
0.09	0.839792
0.11	0.844306
0.13	0.846964
0.15	0.849416
0.17	0.850294
0.19	0.850234
0.21	0.849565
0.23	0.849339
0.25	0.850948
0.27	0.854256
0.29	0.862167
0.31	0.871001
0.33	0.880304
0.35	0.890276
0.37	0.897562
0.39	0.904024
0.41	0.910659
0.43	0.918929
0.45	0.932504
0.47	0.94864
0.49	0.973086
0.51	0.994107
0.53	1.022736
0.55	1.059004
0.57	1.090026
0.59	1.123233
0.61	1.147229
0.63	1.167913
0.65	1.177134
0.67	1.18185
0.69	1.1791
0.71	1.171002
0.73	1.157163
0.75	1.14308
0.77	1.130344
0.79	1.111335
0.81	1.094422
0.83	1.074829
0.85	1.059036
0.87	1.044578
0.89	1.031282
0.91	1.018813
0.93	1.005021
0.95	0.994059
0.97	0.984372
0.99	0.974897
1.01	0.969102
1.03	0.961712
1.05	0.95571
1.07	0.949208
1.09	0.944539
1.11	0.940923
1.13	0.937599
1.15	0.935429
1.17	0.932251
1.19	0.92952
1.21	0.927388
1.23	0.926665
1.25	0.927994
1.27	0.930671
1.29	0.933938
1.31	0.937316
1.33	0.941582
1.35	0.946432
1.37	0.955469
1.39	0.965727
1.41	0.987683
1.43	1.01442
1.45	1.047677
1.47	1.091561
1.49	1.13043
1.51	1.167906
1.53	1.202163
1.55	1.232918
1.57	1.26629
1.59	1.294682
1.61	1.330493
1.63	1.365775
1.65	1.399553
1.67	1.454196
1.69	1.507849
1.71	1.576854
1.73	1.640506
1.75	1.706945
1.77	1.774491
1.79	1.841673
1.81	1.918129
1.83	1.981064
1.85	2.048562
1.87	2.076948
1.89	2.078727
1.91	2.078727
1.93	2.078727
1.95	2.078727
1.97	2.078727
1.99	2.078727
2.01	2.078727
2.03	2.078727
2.05	2.078727
2.07	2.078727
2.09	2.078727
2.11	2.078727
2.13	2.078727
2.15	2.078727
2.17	2.078727
2.19	2.078727
2.21	2.078727
2.23	2.078727
2.25	2.078727
2.27	2.078727
2.29	2.078727
2.31	2.078727
2.33	2.078727
2.35	2.078727
2.37	2.078727
2.39	2.078727
2.41	2.078727
2.43	2.078727
2.45	2.078727
2.47	2.078727
2.49	2.078727
2.51	2.078727
2.53	2.078727
2.55	2.078727
2.57	2.078727
2.59	2.078727
2.61	2.078727
2.63	2.078727
2.65	2.078727
2.67	2.078727
2.69	2.078727
2.71	2.078727
2.73	2.078727
2.75	2.078727
2.77	2.078727
2.79	2.078727
2.81	2.078727
2.83	2.078727
2.85	2.078727
2.87	2.078727
2.89	2.078727
2.91	2.078727
2.93	2.078727
2.95	2.078727
2.97	2.078727
2.99	2.078727
3.01	2.078727
3.03	2.078727
3.05	2.078727
3.07	2.078727
3.09	2.078727
3.11	2.078727
3.13	2.078727
3.15	2.078727
3.17	2.078727
3.19	2.078727
3.21	2.078727
3.23	2.078727
3.25	2.078727
3.27	2.078727
3.29	2.078727
3.31	2.078727
3.33	2.078727	1	0.476
3.35	2.078727
3.37	2.078727
3.39	2.078727
3.41	2.078727
3.43	2.078727
3.45	2.078727
3.47	2.078727
3.49	2.078727
3.51	2.078727
3.53	2.078727
3.55	2.078727
3.57	2.078727
3.59	2.078727
3.61	2.078727
3.63	2.078727
3.65	2.078727
3.67	2.078727
3.69	2.078727
3.71	2.078727
3.73	2.078727
3.75	2.078727
3.77	2.078727
3.79	2.078727
3.81	2.078727
3.83	2.078727
3.85	2.078727
3.87	2.078727
3.89	2.078727
3.91	2.078727
3.93	2.078727
3.95	2.078727
3.97	2.078727
3.99	2.078727
4.01	2.078727
4.03	2.078727
4.05	2.078727
4.07	2.078727
4.09	2.078727
4.11	2.078727
4.13	2.078727
4.15	2.078727
4.17	2.078727
4.19	2.078727
4.21	2.078727
4.23	2.078727
4.25	2.078727
4.27	2.078727
4.29	2.078727
4.31	2.078727
4.33	2.078727
4.35	2.078727
4.37	2.078727
4.39	2.078727
4.41	2.078727
4.43	2.078727
4.45	2.078727
4.47	2.078727
4.49	2.078727
4.51	2.078727
4.53	2.078727
4.55	2.078727
4.57	2.078727
4.59	2.078727
4.61	2.078727
4.63	2.078727
4.65	2.078727
4.67	2.078727
4.69	2.078727
4.71	2.078727
4.73	2.078727
4.75	2.078727
4.77	2.078727
4.79	2.078727
4.81	2.078727
4.83	2.078727
4.85	2.078727
4.87	2.078727
4.89	2.078727
4.91	2.078727
4.93	2.078727
4.95	2.078727
4.97	2.078727
4.99	2.078727
5.01	2.078727
5.03	2.078727
5.05	2.078727
5.07	2.078727
5.09	2.078727
5.11	2.078727
5.13	2.078727
5.15	2.078727
5.17	2.078727
5.19	2.078727
5.21	2.078727
5.23	2.078727
5.25	2.078727
5.27	2.078727
5.29	2.078727
5.31	2.078727
5.33	2.078727
5.35	2.078727
5.37	2.078727
5.39	2.078727
5.41	2.078727
5.43	2.078727
5.45	2.078727
5.47	2.078727
5.49	2.078727
5.51	2.078727
5.53	2.078727
5.55	2.078727
5.57	2.078727
5.59	2.078727
5.61	2.078727
5.63	2.078727
5.65	2.078727
5.67	2.078727
5.69	2.078727
5.71	2.078727
5.73	2.078727
5.75	2.078727
5.77	2.078727
5.79	2.078727
5.81	2.078727
5.83	2.078727
5.85	2.078727
5.87	2.078727
5.89	2.078727
5.91	2.078727
5.93	2.078727
5.95	2.078727
5.97	2.078727
5.99	2.078727
6.01	2.078727
6.03	2.078727
6.05	2.078727
6.07	2.078727
6.09	2.078727
6.11	2.078727
6.13	2.078727
6.15	2.078727
6.17	2.078727
6.19	2.078727
6.21	2.078727
6.23	2.078727
6.25	2.078727
6.27	2.078727
6.29	2.078727
6.31	2.078727
6.33	2.078727
6.35	2.078727
6.37	2.078727
6.39	2.078727
6.41	2.078727
6.43	2.078727
6.45	2.078727
6.47	2.078727
6.49	2.078727
6.51	2.078727
6.53	2.078727
6.55	2.078727
6.57	2.078727
6.59	2.078727
6.61	2.078727
6.63	2.078727
6.65	2.078727
6.67	2.078727	2	0.476
6.69	2.078727
6.71	2.078727
6.73	2.078727
6.75	2.078727
6.77	2.078727
6.79	2.078727
6.81	2.078727
6.83	2.078727
6.85	2.078727
6.87	2.078727
6.89	2.078727
6.91	2.078727
6.93	2.078727
6.95	2.078727
6.97	2.078727
6.99	2.078727
7.01	2.078727
7.03	2.078727
7.05	2.078727
7.07	2.078727
7.09	2.078727
7.11	2.078727
7.13	2.078727
7.15	2.078727
7.17	2.078727
7.19	2.078727
7.21	2.078727
7.23	2.078727
7.25	2.078727
7.27	2.078727
7.29	2.078727
7.31	2.078727
7.33	2.078727
7.35	2.078727
7.37	2.078727
7.39	2.078727
7.41	2.078727
7.43	2.078727
7.45	2.078727
7.47	2.078727
7.49	2.078727
7.51	2.078727
7.53	2.078727
7.55	2.078727
7.57	2.078727
7.59	2.078727
7.61	2.078727
7.63	2.078727
7.65	2.078727
7.67	2.078727
7.69	2.078727
7.71	2.078727
7.73	2.078727
7.75	2.078727
7.77	2.078727
7.79	2.078727
7.81	2.078727
7.83	2.078727
7.85	2.078727
7.85	2.078727
7.87	2.078727
7.89	2.078727
7.91	2.078727
7.93	2.078727
7.95	2.078727
7.97	2.078727
7.99	2.078727
8.01	2.078727
8.03	2.078727
8.05	2.078727
8.07	2.078727
8.09	2.078727
8.11	2.078727
8.13	2.078727
8.15	2.078727
8.17	2.078727
8.19	2.078727
8.21	2.078727
8.23	2.078727
8.25	2.078727
8.27	2.078727
8.29	2.078727
8.31	2.078727
8.33	2.078727
8.35	2.078727
8.37	2.078727
8.39	2.078727
8.41	2.078727
8.43	2.078727
8.45	2.078727
8.47	2.078727
8.49	2.078727
8.51	2.078727
8.53	2.078727
8.55	2.078727
8.57	2.078727
8.59	2.078727
8.61	2.078727
8.63	2.078727
8.65	2.078727
8.67	2.078727
8.69	2.078727
8.71	2.078727
8.73	2.078727
8.75	2.078727
8.77	2.078727
8.79	2.078727
8.81	2.078727
8.83	2.078727
8.85	2.078727
8.87	2.078727
8.89	2.078727
8.91	2.078727
8.93	2.078727
8.95	2.078727
8.97	2.078727
8.99	2.078727
9.01	2.078727
9.03	2.078727
9.05	2.078727
9.07	2.078727
9.09	2.078727
9.11	2.078727
9.13	2.078727
9.15	2.078727
9.17	2.078727
9.19	2.078727
9.21	2.078727
9.23	2.078727
9.25	2.078727
9.27	2.078727
9.29	2.078727
9.31	2.078727
9.33	2.078727
9.35	2.078727
9.37	2.078727
9.39	2.078727
9.41	2.078727
9.43	2.078727
9.45	2.078727
9.47	2.078727
9.49	2.078727
9.51	2.078727
9.53	2.078727
9.55	2.078727
9.57	2.078727
9.59	2.078727
9.61	2.078727
9.63	2.078727
9.65	2.078727
9.67	2.078727
9.69	2.078727
9.71	2.078727
9.73	2.078727
9.75	2.078727
9.77	2.078727
9.79	2.078727
9.81	2.078727
9.83	2.078727
9.85	2.078727
9.87	2.078727
9.89	2.078727
9.91	2.078727
9.93	2.078727
9.95	2.078727
9.97	2.078727
9.99	2.078727
10.01	2.078727	3	0.476
10.03	2.078727
10.05	2.078727
10.07	2.078727
10.09	2.078727
10.11	2.078727
10.13	2.078727
10.15	2.078727
10.17	2.078727
10.19	2.078727
10.21	2.078727
10.23	2.078727
10.25	2.078727
10.27	2.078727
10.29	2.078727
10.31	2.078727
10.33	2.078727
10.35	2.078727
10.37	2.078727
10.39	2.078727
10.41	2.078727
10.43	2.078727
10.45	2.078727
10.47	2.078727
10.49	2.078727
10.51	2.078727
10.53	2.078727
10.55	2.078727
10.57	2.078727
10.59	2.078727
10.61	2.078727
10.63	2.078727
10.65	2.078727
10.67	2.078727
10.69	2.078727
10.71	2.078727
10.73	2.078727
10.75	2.078727
10.77	2.078727
10.79	2.078727
10.81	2.078727
10.83	2.078727
10.85	2.078727
10.87	2.078727
10.89	2.078727
10.91	2.078727
10.93	2.078727
10.95	2.078727
10.97	2.078727
10.99	2.078727
11.01	2.078727
11.03	2.078727
11.05	2.078727
11.07	2.078727
11.09	2.078727
11.11	2.078727
11.13	2.078727
11.15	2.078727
11.17	2.078727
11.19	2.078727
11.19	2.078727
11.21	2.078727
11.23	2.078727
11.25	2.078727
11.27	2.078727
11.29	2.078727
11.31	2.078727
11.33	2.078727
11.35	2.078727
11.37	2.078727
11.39	2.078727
11.41	2.078727
11.43	2.078727
11.45	2.078727
11.47	2.078727
11.49	2.078727
11.51	2.078727
11.53	2.078727
11.55	2.078727
11.57	2.078727
11.59	2.078727
11.61	2.078727
11.63	2.078727
11.65	2.078727
11.67	2.078727
11.69	2.078727
11.71	2.078727
11.73	2.078727
11.75	2.078727
11.77	2.078727
11.79	2.078727
11.81	2.078727
11.83	2.078727
11.85	2.078727
11.87	2.078727
11.89	2.078727
11.91	2.078727
11.93	2.078727
11.95	2.078727
11.97	2.078727
11.99	2.078727
12.01	2.078727
12.03	2.078727
12.05	2.078727
12.07	2.078727
12.09	2.078727
12.11	2.078727
12.13	2.078727
12.15	2.078727
12.17	2.078727
12.19	2.078727
12.21	2.078727
12.23	2.078727
12.25	2.078727
12.27	2.078727
12.29	2.078727
12.31	2.078727
12.33	2.078727
12.35	2.078727
12.37	2.078727
12.39	2.078727
12.41	2.078727
12.43	2.078727
12.45	2.078727
12.47	2.078727
12.49	2.078727
12.51	2.078727
12.53	2.078727
12.55	2.078727
12.57	2.078727
12.59	2.078727
12.61	2.078727
12.63	2.078727
12.65	2.078727
12.67	2.078727
12.69	2.078727
12.71	2.078727
12.73	2.078727
12.75	2.078727
12.77	2.078727
12.79	2.078727
12.81	2.078727
12.83	2.078727
12.85	2.078727
12.87	2.078727
12.89	2.078727
12.91	2.078727
12.93	2.078727
12.95	2.078727
12.97	2.078727
12.99	2.078727
13.01	2.078727
13.03	2.078727
13.05	2.078727
13.07	2.078727
13.09	2.078727
13.11	2.078727
13.13	2.078727
13.15	2.078727
13.17	2.076666
13.19	2.070433
13.21	2.063131
13.23	2.055763
13.25	2.048423
13.27	2.039786
13.29	2.03236
13.31	2.023669
13.33	2.017446
13.35	2.009957	4	0.477
13.37	2.001215
13.39	1.993716
13.41	1.984959
13.43	1.977422
13.45	1.969889
13.47	1.962308
13.49	1.954768
13.51	1.94589
13.53	1.938274
13.55	1.929393
13.57	1.921761
13.59	1.915347
13.61	1.906441
13.63	1.898771
13.65	1.889826
13.67	1.88214
13.69	1.87441
13.71	1.866655
13.73	1.858935
13.75	1.849891
13.77	1.842149
13.79	1.834415
13.81	1.825388
13.83	1.818917
13.85	1.809912
13.87	1.802195
13.89	1.79318
13.91	1.785447
13.93	1.777717
13.95	1.769987
13.97	1.762298
13.99	1.753331
14.01	1.745674
14.03	1.73803
14.05	1.729129
14.07	1.72146
14.09	1.713876
14.11	1.706257
14.13	1.698644
14.15	1.689769
14.17	1.682115
14.19	1.673278
14.21	1.666985
14.23	1.659442
14.25	1.650599
14.27	1.643024
14.29	1.634155
14.31	1.626619
14.33	1.619054
14.35	1.611498
14.37	1.603965
14.39	1.595156
14.41	1.587683
14.43	1.578954
14.45	1.571497
14.47	1.565296
14.49	1.556636
14.51	1.549192
14.53	1.540606
14.53	1.539381
14.55	1.533259
14.57	1.5259
14.59	1.518557
14.61	1.511268
14.63	1.502733
14.65	1.495475
14.67	1.486933
14.69	1.479574
14.71	1.473421
14.73	1.464768
14.75	1.457285
14.77	1.448591
14.79	1.44108
14.81	1.433537
14.83	1.42595
14.85	1.418346
14.87	1.40943
14.89	1.40184
14.91	1.394202
14.93	1.385285
14.95	1.377663
14.97	1.370073
14.99	1.362463
15.01	1.354981
15.03	1.346274
15.05	1.338861
15.07	1.330275
15.09	1.324172
15.11	1.315804
15.13	1.30868
15.15	1.301648
15.17	1.29355
15.19	1.286711
15.21	1.279933
15.23	1.273322
15.25	1.266753
15.27	1.259217
15.29	1.252867
15.31	1.245568
15.33	1.239484
15.35	1.23446
15.37	1.227491
15.39	1.221617
15.41	1.214857
15.43	1.209113
15.45	1.202563
15.47	1.197926
15.49	1.192444
15.51	1.186142
15.53	1.180807
15.55	1.174637
15.57	1.169461
15.59	1.165169
15.61	1.159206
15.63	1.154162
15.65	1.148326
15.67	1.14333
15.69	1.138436
15.71	1.13272
15.73	1.128657
15.75	1.123001
15.77	1.118139
15.79	1.113346
15.81	1.107744
15.83	1.102942
15.85	1.098136
15.87	1.093334
15.89	1.087701
15.91	1.08293
15.93	1.078122
15.95	1.072504
15.97	1.068492
15.99	1.062868
16.01	1.058107
16.03	1.053301
16.05	1.047709
16.07	1.042935
16.09	1.038136
16.11	1.03334
16.13	1.028633
16.15	1.023114
16.17	1.01841
16.19	1.012919
16.21	1.008234
16.23	1.00353
16.25	0.998906
16.27	0.994278
16.29	0.988886
16.31	0.984239
16.33	0.97884
16.35	0.975005
16.37	0.97039
16.39	0.964985
16.41	0.960351
16.43	0.954971
16.45	0.950347
16.47	0.945712
16.49	0.941126
16.51	0.936488
16.53	0.931071
16.55	0.926421
16.57	0.921755
16.59	0.916267
16.61	0.912382
16.63	0.90691
16.65	0.902206
16.67	0.896712
16.69	0.891954	5	0.476
16.71	0.887254
16.73	0.882534
16.75	0.877779
16.77	0.872222
16.79	0.867454
16.81	0.862646
16.83	0.857117
16.85	0.85313
16.87	0.847541
16.89	0.842745
16.91	0.837914
16.93	0.832347
16.95	0.827532
16.97	0.822711
16.99	0.817893
17.01	0.81226
17.03	0.807406
17.05	0.802607
17.07	0.796987
17.09	0.792181
17.11	0.787369
17.13	0.782564
17.15	0.77772
17.17	0.772169
17.19	0.767383
17.21	0.761819
17.23	0.757851
17.25	0.753097
17.27	0.747539
17.29	0.742835
17.31	0.737319
17.33	0.732615
17.35	0.728692
17.37	0.723211
17.39	0.718491
17.41	0.713067
17.43	0.708395
17.45	0.702971
17.47	0.699104
17.49	0.694479
17.51	0.689049
17.53	0.684478
17.55	0.679137
17.57	0.674579
17.59	0.67003
17.61	0.665504
17.63	0.661072
17.65	0.65582
17.67	0.651363
17.69	0.64691
17.71	0.641739
17.73	0.638057
17.75	0.632985
17.77	0.628646
17.79	0.623596
17.81	0.619311
17.83	0.615025
17.85	0.610807
17.87	0.606588
17.87	0.60589
17.89	0.60171
17.91	0.597513
17.93	0.593339
17.95	0.58853
17.97	0.584508
17.99	0.580499
18.01	0.576502
18.03	0.572537
18.05	0.567938
18.07	0.564084
18.09	0.559574
18.11	0.55638
18.13	0.552586
18.15	0.54819
18.17	0.54445
18.19	0.54018
18.21	0.536545
18.23	0.532942
18.25	0.529364
18.27	0.525818
18.29	0.52171
18.31	0.518278
18.33	0.514285
18.35	0.511462
18.37	0.508087
18.39	0.504211
18.41	0.50089
18.43	0.497112
18.45	0.493886
18.47	0.490695
18.49	0.487523
18.51	0.484373
18.53	0.480719
18.55	0.477658
18.57	0.474103
18.59	0.471074
18.61	0.468565
18.63	0.465079
18.65	0.462084
18.67	0.458674
18.69	0.455737
18.71	0.452819
18.73	0.449939
18.75	0.447056
18.77	0.44377
18.79	0.440947
18.81	0.438136
18.83	0.434875
18.85	0.43209
18.87	0.429334
18.89	0.426597
18.91	0.423878
18.93	0.420719
18.95	0.418045
18.97	0.414933
18.99	0.412758
19.01	0.409709
19.03	0.407111
19.05	0.404539
19.07	0.401567
19.09	0.399033
19.11	0.396539
19.13	0.394065
19.15	0.391617
19.17	0.388755
19.19	0.386329
19.21	0.383503
19.23	0.381108
19.25	0.379103
19.27	0.376322
19.29	0.373943
19.31	0.371164
19.33	0.368801
19.35	0.366079
19.37	0.364122
19.39	0.3618
19.41	0.359104
19.43	0.356792
19.45	0.354083
19.47	0.351815
19.49	0.349909
19.51	0.347254
19.53	0.345002
19.55	0.342401
19.57	0.340161
19.59	0.337973
19.61	0.335787
19.63	0.333599
19.65	0.331045
19.67	0.328863
19.69	0.326728
19.71	0.324219
19.73	0.322085
19.75	0.319959
19.77	0.317844
19.79	0.315363
19.81	0.313292
19.83	0.311218
19.85	0.308797
19.87	0.307088
19.89	0.304702
19.91	0.302695
19.93	0.300674
19.95	0.29832
19.97	0.296328
19.99	0.294356
20.01	0.292376
20.03	0.290441	6	0.477
20.05	0.288202
20.07	0.286305
20.09	0.28411
20.11	0.282258
20.13	0.280405
20.15	0.278604
20.17	0.276821
20.19	0.274763
20.21	0.273012
20.23	0.270985
20.25	0.269529
20.27	0.267841
20.29	0.265862
20.31	0.264175
20.33	0.262221
20.35	0.260555
20.37	0.259169
20.39	0.257241
20.41	0.25562
20.43	0.253736
20.45	0.252118
20.47	0.250523
20.49	0.248927
20.51	0.247367
20.53	0.245552
20.55	0.244023
20.57	0.24225
20.59	0.24074
20.61	0.239281
20.63	0.237806
20.65	0.236347
20.67	0.234663
20.69	0.233239
20.71	0.231792
20.73	0.230149
20.75	0.228979
20.77	0.227342
20.79	0.225934
20.81	0.224525
20.83	0.222901
20.85	0.221522
20.87	0.220151
20.89	0.218794
20.91	0.217211
20.93	0.21586
20.95	0.214531
20.97	0.212986
20.99	0.211898
21.01	0.210385
21.03	0.209107
21.05	0.207822
21.07	0.206357
21.09	0.205094
21.11	0.203635
21.13	0.202604
21.15	0.201367
21.17	0.199921
21.19	0.198709
21.21	0.197298
21.21	0.197098
21.23	0.196086
21.25	0.195061
21.27	0.193631
21.29	0.192435
21.31	0.191093
21.33	0.189942
21.35	0.188603
21.37	0.187645
21.39	0.186494
21.41	0.185143
21.43	0.184026
21.45	0.182707
21.47	0.181587
21.49	0.180474
21.51	0.179351
21.53	0.178263
21.55	0.176988
21.57	0.175912
21.59	0.174834
21.61	0.17359
21.63	0.172702
21.65	0.171491
21.67	0.170447
21.69	0.169226
21.71	0.168205
21.73	0.167285
21.75	0.166178
21.77	0.165179
21.79	0.164014
21.81	0.163025
21.83	0.162041
21.85	0.160966
21.87	0.160081
21.89	0.158965
21.91	0.15801
21.93	0.157055
21.95	0.155951
21.97	0.155022
21.99	0.153937
22.01	0.153185
22.03	0.152278
22.05	0.151235
22.07	0.150423
22.09	0.149325
22.11	0.148456
22.13	0.1476
22.15	0.14675
22.17	0.145909
22.19	0.144923
22.21	0.144098
22.23	0.14313
22.25	0.142448
22.27	0.141646
22.29	0.14071
22.31	0.139892
22.33	0.138978
22.35	0.138179
22.37	0.137383
22.39	0.136606
22.41	0.135832
22.43	0.134994
22.45	0.134182
22.47	0.133304
22.49	0.132555
22.51	0.131937
22.53	0.131087
22.55	0.130408
22.57	0.129485
22.59	0.128758
22.61	0.128035
22.63	0.127312
22.65	0.126659
22.67	0.125755
22.69	0.12505
22.71	0.12434
22.73	0.123521
22.75	0.122935
22.77	0.12218
22.79	0.121447
22.81	0.120765
22.83	0.120001
22.85	0.119347
22.87	0.11864
22.89	0.118059
22.91	0.117308
22.93	0.11667
22.95	0.116033
22.97	0.115287
22.99	0.114659
23.01	0.114044
23.03	0.113419
23.05	0.112794
23.07	0.112061
23.09	0.111443
23.11	0.110726
23.13	0.110225
23.15	0.109616
23.17	0.108905
23.19	0.108322
23.21	0.10764
23.23	0.107116
23.25	0.106495
23.27	0.105924
23.29	0.105359
23.31	0.104699
23.33	0.104141
23.35	0.103494
23.37	0.102951	7	0.476
23.39	0.102501
23.41	0.10187
23.43	0.101337
23.45	0.100718
23.47	0.100246
23.49	0.099678
23.51	0.099164
23.53	0.09865
23.55	0.098057
23.57	0.097597
23.59	0.097058
23.61	0.096484
23.63	0.095983
23.65	0.095488
23.67	0.095003
23.69	0.094463
23.71	0.093953
23.73	0.093477
23.75	0.092928
23.77	0.092538
23.79	0.092021
23.81	0.091526
23.83	0.09106
23.85	0.090521
23.87	0.090061
23.89	0.089604
23.91	0.089201
23.93	0.088725
23.95	0.088221
23.97	0.087783
23.99	0.087285
24.01	0.086949
24.03	0.086486
24.05	0.086039
24.07	0.085645
24.09	0.085185
24.11	0.084779
24.13	0.08438
24.15	0.084025
24.17	0.0836
24.19	0.083152
24.21	0.082768
24.23	0.082328
24.25	0.081944
24.27	0.081674
24.29	0.081205
24.31	0.080849
24.33	0.080443
24.35	0.080104
24.37	0.079761
24.39	0.079457
24.41	0.079092
24.43	0.078702
24.45	0.078382
24.47	0.077998
24.49	0.077681
24.51	0.077373
24.53	0.077065
24.55	0.076751
24.55	0.076701
24.57	0.076399
24.59	0.076063
24.61	0.075752
24.63	0.075375
24.65	0.075143
24.67	0.074826
24.69	0.07454
24.71	0.074284
24.73	0.073938
24.75	0.073655
24.77	0.07337
24.79	0.0731
24.81	0.072761
24.83	0.072514
24.85	0.072215
24.87	0.071892
24.89	0.071664
24.91	0.071349
24.93	0.07108
24.95	0.070832
24.97	0.070474
24.99	0.070201
25.01	0.069928
25.03	0.069659
25.05	0.069383
25.07	0.069097
25.09	0.068821
25.11	0.068526
25.13	0.06827
25.15	0.068054
25.17	0.067746
25.19	0.067505
25.21	0.067175
25.23	0.066912
25.25	0.066614
25.27	0.066389
25.29	0.066119
25.31	0.065827
25.33	0.065542
25.35	0.065228
25.37	0.064958
25.39	0.064742
25.41	0.064454
25.43	0.064219
25.45	0.063899
25.47	0.063654
25.49	0.06342
25.51	0.063185
25.53	0.06296
25.55	0.062706
25.57	0.062459
25.59	0.062186
25.61	0.061967
25.63	0.061739
25.65	0.06151
25.67	0.061304
25.69	0.061041
25.71	0.060828
25.73	0.060616
25.75	0.060371
25.77	0.06021
25.79	0.059956
25.81	0.05975
25.83	0.059556
25.85	0.059315
25.87	0.059115
25.89	0.05889
25.91	0.058725
25.93	0.058535
25.95	0.058307
25.97	0.058113
25.99	0.057916
26.01	0.057694
26.03	0.057507
26.05	0.057314
26.07	0.057123
26.09	0.056908
26.11	0.056721
26.13	0.056514
26.15	0.056368
26.17	0.056191
26.19	0.055985
26.21	0.05581
26.23	0.055607
26.25	0.055449
26.27	0.055303
26.29	0.055116
26.31	0.054973
26.33	0.054795
26.35	0.054652
26.37	0.054484
26.39	0.054332
26.41	0.054202
26.43	0.054034
26.45	0.053901
26.47	0.053745
26.49	0.053583
26.51	0.05345
26.53	0.053323
26.55	0.053181
26.57	0.053025
26.59	0.052921
26.61	0.052778
26.63	0.052632
26.65	0.052537
26.67	0.052426
26.69	0.052327
26.71	0.052204	8	0.476
26.73	0.052064
26.75	0.051966
26.77	0.051842
26.79	0.05176
26.81	0.05162
26.83	0.051531
26.85	0.051455
26.87	0.051335
26.89	0.051227
26.91	0.051151
26.93	0.051043
26.95	0.050957
26.97	0.050849
26.99	0.050767
27.01	0.050659
27.03	0.050589
27.05	0.050513
27.07	0.050443
27.09	0.050373
27.11	0.050282
27.13	0.050224
27.15	0.050167
27.17	0.050101
27.19	0.05004
27.21	0.049987
27.23	0.049939
27.25	0.049891
27.27	0.04986
27.29	0.049822
27.31	0.049774
27.33	0.049742
27.35	0.049692
27.37	0.04966
27.39	0.049641
27.41	0.049615
27.43	0.049587
27.45	0.049561
27.47	0.049533
27.49	0.049508
27.51	0.049495
27.53	0.049489
27.55	0.04946
27.57	0.04945
27.59	0.04945
27.61	0.04945
27.63	0.04945
27.65	0.04945
27.67	0.049457
27.69	0.049469
27.71	0.049501
27.73	0.049514
27.75	0.049536
27.77	0.049561
27.79	0.049584
27.81	0.049625
27.83	0.049653
27.85	0.049701
27.87	0.049745
27.89	0.049806
27.89	0.049812
27.91	0.049853
27.93	0.049885
27.95	0.049914
27.97	0.049964
27.99	0.05005
28.01	0.050142
28.03	0.050218
28.05	0.050304
28.07	0.050389
28.09	0.050485
28.11	0.050567
28.13	0.050684
28.15	0.050789
28.17	0.050865
28.19	0.050992
28.21	0.051106
28.23	0.051243
28.25	0.051373
28.27	0.0515
28.29	0.051614
28.31	0.05175
28.33	0.051906
28.35	0.052039
28.37	0.052223
28.39	0.052365
28.41	0.052496
28.43	0.052676
28.45	0.052851
28.47	0.053047
28.49	0.053216
28.51	0.053377
28.53	0.053571
28.55	0.053774
28.57	0.054015
28.59	0.054224
28.61	0.054421
28.63	0.05469
28.65	0.054909
28.67	0.055131
28.69	0.055366
28.71	0.055633
28.73	0.055861
28.75	0.056134
28.77	0.056426
28.79	0.056644
28.81	0.056968
28.83	0.057238
28.85	0.057488
28.87	0.057853
28.89	0.058148
28.91	0.058443
28.93	0.058741
28.95	0.059049
28.97	0.059388
28.99	0.059747
29.01	0.060134
29.03	0.06047
29.05	0.060758
29.07	0.061164
29.09	0.061501
29.11	0.061973
29.13	0.062354
29.15	0.062807
29.17	0.063134
29.19	0.06354
29.21	0.064
29.23	0.064454
29.25	0.064958
29.27	0.065399
29.29	0.065764
29.31	0.066293
29.33	0.066715
29.35	0.067299
29.37	0.067772
29.39	0.068263
29.41	0.068758
29.43	0.06925
29.45	0.069802
29.47	0.070354
29.49	0.070969
29.51	0.071492
29.53	0.072038
29.55	0.072542
29.57	0.073138
29.59	0.073798
29.61	0.074372
29.63	0.07495
29.65	0.075638
29.67	0.076073
29.69	0.076831
29.71	0.07744
29.73	0.078045
29.75	0.078759
29.77	0.079368
29.79	0.079942
29.81	0.080637
29.83	0.081265
29.85	0.082014
29.87	0.082657
29.89	0.083355
29.91	0.083936
29.93	0.084697
29.95	0.085347
29.97	0.085994
29.99	0.086762
30.01	0.087377
30.03	0.088227
30.05	0.088795	9	0.476
30.07	0.089477
30.09	0.09027
30.11	0.090952
30.13	0.091704
30.15	0.09244
30.17	0.093007
30.19	0.093819
30.21	0.09452
30.23	0.095336
30.25	0.096049
30.27	0.096877
30.29	0.097585
30.31	0.098171
30.33	0.09899
30.35	0.099688
30.37	0.100468
30.39	0.101223
30.41	0.101924
30.43	0.102622
30.45	0.103319
30.47	0.104147
30.49	0.104845
30.51	0.105552
30.53	0.106371
30.55	0.106945
30.57	0.107747
30.59	0.108429
30.61	0.109108
30.63	0.109904
30.65	0.11059
30.67	0.111259
30.69	0.111922
30.71	0.112654
30.73	0.113359
30.75	0.113999
30.77	0.114742
30.79	0.115373
30.81	0.115944
30.83	0.116607
30.85	0.117222
30.87	0.117923
30.89	0.118526
30.91	0.119217
30.93	0.119636
30.95	0.120267
30.97	0.120936
30.99	0.121504
31.01	0.122142
31.03	0.122671
31.05	0.123144
31.07	0.123712
31.09	0.124222
31.11	0.124803
31.13	0.125288
31.15	0.125831
31.17	0.126164
31.19	0.126655
31.21	0.127172
31.23	0.127591
31.23	0.127661
31.25	0.128073
31.27	0.128435
31.29	0.128755
31.31	0.129164
31.33	0.129548
31.35	0.12998
31.37	0.130328
31.39	0.130658
31.41	0.131007
31.43	0.131277
31.45	0.131613
31.47	0.13188
31.49	0.132187
31.51	0.132403
31.53	0.132653
31.55	0.132869
31.57	0.133082
31.59	0.133304
31.61	0.133494
31.63	0.133653
31.65	0.133849
31.67	0.133983
31.69	0.134119
31.71	0.13422
31.73	0.134319
31.75	0.134452
31.77	0.134528
31.79	0.134611
31.81	0.134655
31.83	0.134696
31.85	0.134712
31.87	0.134712
31.89	0.134712
31.91	0.134706
31.93	0.134671
31.95	0.13462
31.97	0.134563
31.99	0.134471
32.01	0.134382
32.03	0.134262
32.05	0.134192
32.07	0.134071
32.09	0.133919
32.11	0.133773
32.13	0.133602
32.15	0.133434
32.17	0.133266
32.19	0.133101
32.21	0.132891
32.23	0.13266
32.25	0.132444
32.27	0.132168
32.29	0.131959
32.31	0.131746
32.33	0.131454
32.35	0.131182
32.37	0.130865
32.39	0.130576
32.41	0.1303
32.43	0.129967
32.45	0.129643
32.47	0.129269
32.49	0.128942
32.51	0.128635
32.53	0.128191
32.55	0.127848
32.57	0.127486
32.59	0.127118
32.61	0.126684
32.63	0.126332
32.65	0.12591
32.67	0.125431
32.69	0.125101
32.71	0.124622
32.73	0.12421
32.75	0.123823
32.77	0.123284
32.79	0.122855
32.81	0.122408
32.83	0.121958
32.85	0.121501
32.87	0.121
32.89	0.120518
32.91	0.119975
32.93	0.119579
32.95	0.1191
32.97	0.118542
32.99	0.118094
33.01	0.117488
33.03	0.116997
33.05	0.11642
33.07	0.116004
33.09	0.115496
33.11	0.114938
33.13	0.114393
33.15	0.113787
33.17	0.113273
33.19	0.112835
33.21	0.112201
33.23	0.111706
33.25	0.11103
33.27	0.110482
33.29	0.109939
33.31	0.109387
33.33	0.108848
33.35	0.108236
33.37	0.107652
33.39	0.107012	10	0.477
33.41	0.106472
33.43	0.106025
33.45	0.105397
33.47	0.104896
33.49	0.104214
33.51	0.103675
33.53	0.103135
33.55	0.102492
33.57	0.102095
33.59	0.101416
33.61	0.100868
33.63	0.100316
33.65	0.099672
33.67	0.099126
33.69	0.098615
33.71	0.098019
33.73	0.09747
33.75	0.096817
33.77	0.096265
33.79	0.095656
33.81	0.095171
33.83	0.094549
33.85	0.094003
33.87	0.09348
33.89	0.092862
33.91	0.092364
33.93	0.091691
33.95	0.091257
33.97	0.090733
33.99	0.090115
34.01	0.089594
34.03	0.08902
34.05	0.088465
34.07	0.088034
34.09	0.087434
34.11	0.08693
34.13	0.08634
34.15	0.085874
34.17	0.085268
34.19	0.084849
34.21	0.084358
34.23	0.083796
34.25	0.083308
34.27	0.082781
34.29	0.082277
34.31	0.081893
34.33	0.081354
34.35	0.080897
34.37	0.08037
34.39	0.079958
34.41	0.07947
34.43	0.078962
34.45	0.078597
34.47	0.078087
34.49	0.077687
34.51	0.07723
34.53	0.076739
34.55	0.076304
34.57	0.075882
34.57	0.075812
34.59	0.075498
34.61	0.074924
34.63	0.074468
34.65	0.074058
34.67	0.073595
34.69	0.073205
34.71	0.072859
34.73	0.072447
34.75	0.07206
34.77	0.071613
34.79	0.071242
34.81	0.070813
34.83	0.070544
34.85	0.070147
34.87	0.069738
34.89	0.069392
34.91	0.068986
34.93	0.06866
34.95	0.068346
34.97	0.067984
34.99	0.067654
35.01	0.067258
35.03	0.066925
35.05	0.066544
35.07	0.066309
35.09	0.065967
35.11	0.065589
35.13	0.065272
35.15	0.064907
35.17	0.0646
35.19	0.064324
35.21	0.063987
35.23	0.063686
35.25	0.06335
35.27	0.063052
35.29	0.062769
35.31	0.062455
35.33	0.062195
35.35	0.061872
35.37	0.061602
35.39	0.061291
35.41	0.061047
35.43	0.060774
35.45	0.06053
35.47	0.060276
35.49	0.059991
35.51	0.05975
35.53	0.059528
35.55	0.059214
35.57	0.05902
35.59	0.058744
35.61	0.058522
35.63	0.058313
35.65	0.058037
35.67	0.057812
35.69	0.057586
35.71	0.057377
35.73	0.057123
35.75	0.056924
35.77	0.056692
35.79	0.056448
35.81	0.056235
35.83	0.056032
35.85	0.055832
35.87	0.055642
35.89	0.055411
35.91	0.055201
35.93	0.054989
35.95	0.054827
35.97	0.054627
35.99	0.054434
36.01	0.054237
36.03	0.054024
36.05	0.053847
36.07	0.053666
36.09	0.053511
36.11	0.05332
36.13	0.053105
36.15	0.05294
36.17	0.052749
36.19	0.052591
36.21	0.052438
36.23	0.052258
36.25	0.052083
36.27	0.051909
36.29	0.051753
36.31	0.051607
36.33	0.051449
36.35	0.0513
36.37	0.0511
36.39	0.050963
36.41	0.050837
36.43	0.050646
36.45	0.050532
36.47	0.05038
36.49	0.050237
36.51	0.050063
36.53	0.049955
36.55	0.049812
36.57	0.049666
36.59	0.049523
36.61	0.049374
36.63	0.049247
36.65	0.049133
36.67	0.048984
36.69	0.04887
36.71	0.04874
36.73	0.048623	11	0.477
36.75	0.048505
36.77	0.048391
36.79	0.048277
36.81	0.048134
36.83	0.048036
36.85	0.047937
36.87	0.047826
36.89	0.047731
36.91	0.047598
36.93	0.047487
36.95	0.047373
36.97	0.047294
36.99	0.047195
37.01	0.0471
37.03	0.046995
37.05	0.046884
37.07	0.046818
37.09	0.046738
37.11	0.046643
37.13	0.046564
37.15	0.04645
37.17	0.046386
37.19	0.04631
37.21	0.046221
37.23	0.046142
37.25	0.046063
37.27	0.045977
37.29	0.045888
37.31	0.045828
37.33	0.045774
37.35	0.045685
37.37	0.045622
37.39	0.045536
37.41	0.04546
37.43	0.045406
37.45	0.045333
37.47	0.045286
37.49	0.045213
37.51	0.045149
37.53	0.045089
37.55	0.045022
37.57	0.044959
37.59	0.044908
37.61	0.044854
37.63	0.044791
37.65	0.044731
37.67	0.044683
37.69	0.044632
37.71	0.044597
37.73	0.044543
37.75	0.044505
37.77	0.044458
37.79	0.044413
37.81	0.044385
37.83	0.044363
37.85	0.044328
37.87	0.044293
37.89	0.044239
37.91	0.044201
37.91	0.044195
37.93	0.044179
37.95	0.044125
37.97	0.044055
37.99	0.044007
38.01	0.043995
38.03	0.043988
38.05	0.043973
38.07	0.043941
38.09	0.043938
38.11	0.043922
38.13	0.043887
38.15	0.043871
38.17	0.043868
38.19	0.043868
38.21	0.043865
38.23	0.043855
38.25	0.043836
38.27	0.043823
38.29	0.043817
38.31	0.043804
38.33	0.043808
38.35	0.043801
38.37	0.043804
38.39	0.043804
38.41	0.043801
38.43	0.043798
38.45	0.043795
38.47	0.043795
38.49	0.043795
38.51	0.043808
38.53	0.043801
38.55	0.043804
38.57	0.043808
38.59	0.043814
38.61	0.043817
38.63	0.043833
38.65	0.043855
38.67	0.043868
38.69	0.043868
38.71	0.043868
38.73	0.043868
38.75	0.043871
38.77	0.043896
38.79	0.043928
38.81	0.04395
38.83	0.043979
38.85	0.043995
38.87	0.04402
38.89	0.044042
38.91	0.044058
38.93	0.044087
38.95	0.044112
38.97	0.044118
38.99	0.04415
39.01	0.044191
39.03	0.044223
39.05	0.044264
39.07	0.044299
39.09	0.044328
39.11	0.044372
39.13	0.044401
39.15	0.044461
39.17	0.044512
39.19	0.044553
39.21	0.044597
39.23	0.044639
39.25	0.044683
39.27	0.044724
39.29	0.044788
39.31	0.044826
39.33	0.044873
39.35	0.044911
39.37	0.044959
39.39	0.045022
39.41	0.045076
39.43	0.045118
39.45	0.0452
39.47	0.045254
39.49	0.045321
39.51	0.045375
39.53	0.045419
39.55	0.045473
39.57	0.045533
39.59	0.045603
39.61	0.045666
39.63	0.045717
39.65	0.045787
39.67	0.045866
39.69	0.045911
39.71	0.045968
39.73	0.046041
39.75	0.046107
39.77	0.046183
[truncated: 1,997 more rows]
