# Supplementary material for: Receptor-mediated cargo hitchhiking on bulk autophagy
Source: EMBO J. 2024 May 16;43(15):3. doi: 10.1038/s44318-024-00091-8 (PMC11294605; doi:10.1038/s44318-024-00091-8)
Supplement: Supplementary file 11 — Source data Fig. 5 [file 44318_2024_91_MOESM11_ESM.zip › EMBOJ-2023-115374R1_SourceDataForFig5/5D/5D.csv]

Annotation	Ratio	Comparison
1, ALL	1.109417535	1, ybr/WT
1, ALL	0.955461499	1, ybr/WT
1, ALL	0.963525156	1, ybr/WT
1, ALL	1.149446464	1, ybr/WT
1, ALL	0.808957537	1, ybr/WT
1, ALL	1.012283745	1, ybr/WT
1, ALL	0.837628895	1, ybr/WT
1, ALL	0.823441333	1, ybr/WT
1, ALL	1.075587529	1, ybr/WT
1, ALL	0.738779885	1, ybr/WT
1, ALL	1.168804283	1, ybr/WT
1, ALL	1.197440401	1, ybr/WT
1, ALL	1.06240276	1, ybr/WT
1, ALL	0.950174195	1, ybr/WT
1, ALL	0.948284484	1, ybr/WT
1, ALL	0.928183643	1, ybr/WT
1, ALL	0.97424726	1, ybr/WT
1, ALL	0.971909201	1, ybr/WT
1, ALL	0.976511129	1, ybr/WT
1, ALL	1.15693991	1, ybr/WT
1, ALL	1.463901083	1, ybr/WT
1, ALL	1.089925244	1, ybr/WT
1, ALL	0.912021484	1, ybr/WT
1, ALL	1.001071945	1, ybr/WT
1, ALL	1.118489683	1, ybr/WT
1, ALL	1.073903816	1, ybr/WT
1, ALL	0.987208105	1, ybr/WT
1, ALL	0.977211436	1, ybr/WT
1, ALL	0.920076278	1, ybr/WT
1, ALL	1.115787068	1, ybr/WT
1, ALL	1.011851008	1, ybr/WT
1, ALL	1.008078674	1, ybr/WT
1, ALL	0.991817649	1, ybr/WT
1, ALL	0.85701061	1, ybr/WT
1, ALL	1.100317503	1, ybr/WT
1, ALL	1.025715829	1, ybr/WT
1, ALL	0.946157345	1, ybr/WT
1, ALL	0.99462045	1, ybr/WT
1, ALL	1.093567065	1, ybr/WT
1, ALL	0.994179769	1, ybr/WT
1, ALL	0.873324833	1, ybr/WT
1, ALL	0.956210619	1, ybr/WT
1, ALL	0.978423685	1, ybr/WT
1, ALL	1.029966238	1, ybr/WT
1, ALL	1.090538923	1, ybr/WT
1, ALL	0.682258634	1, ybr/WT
1, ALL	1.000603143	1, ybr/WT
1, ALL	0.988086332	1, ybr/WT
1, ALL	0.528266854	1, ybr/WT
1, ALL	0.528266854	1, ybr/WT
1, ALL	0.76294953	1, ybr/WT
1, ALL	0.982335956	1, ybr/WT
1, ALL	0.977539404	1, ybr/WT
1, ALL	0.87730312	1, ybr/WT
1, ALL	0.987109168	1, ybr/WT
1, ALL	1.038454399	1, ybr/WT
1, ALL	1.09193472	1, ybr/WT
1, ALL	0.975789511	1, ybr/WT
1, ALL	1.069164066	1, ybr/WT
1, ALL	0.966712435	1, ybr/WT
1, ALL	1.036443441	1, ybr/WT
1, ALL	1.061188339	1, ybr/WT
1, ALL	1.015086341	1, ybr/WT
1, ALL	1.028653483	1, ybr/WT
1, ALL	0.969475921	1, ybr/WT
1, ALL	1.027038988	1, ybr/WT
1, ALL	1.053198182	1, ybr/WT
1, ALL	0.793953108	1, ybr/WT
1, ALL	0.99606137	1, ybr/WT
1, ALL	0.871589238	1, ybr/WT
1, ALL	0.952386058	1, ybr/WT
1, ALL	0.869413217	1, ybr/WT
1, ALL	0.853713444	1, ybr/WT
1, ALL	1.005472506	1, ybr/WT
1, ALL	1.009970209	1, ybr/WT
1, ALL	0.968635119	1, ybr/WT
1, ALL	0.990122763	1, ybr/WT
1, ALL	0.987200984	1, ybr/WT
1, ALL	0.431159531	1, ybr/WT
1, ALL	1.090086874	1, ybr/WT
1, ALL	0.946681518	1, ybr/WT
1, ALL	1.079336774	1, ybr/WT
1, ALL	1.111738826	1, ybr/WT
1, ALL	1.209549861	1, ybr/WT
1, ALL	0.995212844	1, ybr/WT
1, ALL	1.104890978	1, ybr/WT
1, ALL	1.051014376	1, ybr/WT
1, ALL	0.999781372	1, ybr/WT
1, ALL	1.010679851	1, ybr/WT
1, ALL	0.875173308	1, ybr/WT
1, ALL	0.942201912	1, ybr/WT
1, ALL	0.992722776	1, ybr/WT
1, ALL	0.917100542	1, ybr/WT
1, ALL	0.950365388	1, ybr/WT
1, ALL	0.94926065	1, ybr/WT
1, ALL	0.893265689	1, ybr/WT
1, ALL	0.94264995	1, ybr/WT
1, ALL	0.957013732	1, ybr/WT
1, ALL	0.955011996	1, ybr/WT
1, ALL	0.959047752	1, ybr/WT
1, ALL	0.882725372	1, ybr/WT
1, ALL	0.82992738	1, ybr/WT
1, ALL	0.973080503	1, ybr/WT
1, ALL	1.051298574	1, ybr/WT
1, ALL	1.002940866	1, ybr/WT
1, ALL	1.074737452	1, ybr/WT
1, ALL	1.045529074	1, ybr/WT
1, ALL	1.029272177	1, ybr/WT
1, ALL	1.17645713	1, ybr/WT
1, ALL	1.176371096	1, ybr/WT
1, ALL	0.953990054	1, ybr/WT
1, ALL	0.85702573	1, ybr/WT
1, ALL	0.942728465	1, ybr/WT
1, ALL	1.042880099	1, ybr/WT
1, ALL	1.096058878	1, ybr/WT
1, ALL	0.969364788	1, ybr/WT
1, ALL	0.950032908	1, ybr/WT
1, ALL	1.131140867	1, ybr/WT
1, ALL	0.948937825	1, ybr/WT
1, ALL	1.123437473	1, ybr/WT
1, ALL	0.944489302	1, ybr/WT
1, ALL	1.151825018	1, ybr/WT
1, ALL	1.036141862	1, ybr/WT
1, ALL	1.058654539	1, ybr/WT
1, ALL	1.013460958	1, ybr/WT
1, ALL	0.993329566	1, ybr/WT
1, ALL	0.915792341	1, ybr/WT
1, ALL	1.077841301	1, ybr/WT
1, ALL	0.940472374	1, ybr/WT
1, ALL	0.992064601	1, ybr/WT
1, ALL	1.074403197	1, ybr/WT
1, ALL	0.992452497	1, ybr/WT
1, ALL	0.950324578	1, ybr/WT
1, ALL	1.112491352	1, ybr/WT
1, ALL	1.075930565	1, ybr/WT
1, ALL	1.0899767	1, ybr/WT
1, ALL	1.054683601	1, ybr/WT
1, ALL	1.013784244	1, ybr/WT
1, ALL	1.037348838	1, ybr/WT
1, ALL	0.793426024	1, ybr/WT
1, ALL	0.929832644	1, ybr/WT
1, ALL	1.00004923	1, ybr/WT
1, ALL	1.121467842	1, ybr/WT
1, ALL	0.966728475	1, ybr/WT
1, ALL	1.134681745	1, ybr/WT
1, ALL	1.054609423	1, ybr/WT
1, ALL	0.971991854	1, ybr/WT
1, ALL	0.971991854	1, ybr/WT
1, ALL	1.052183325	1, ybr/WT
1, ALL	0.99185464	1, ybr/WT
1, ALL	1.111460132	1, ybr/WT
1, ALL	1.027634854	1, ybr/WT
1, ALL	0.980742056	1, ybr/WT
1, ALL	0.927584049	1, ybr/WT
1, ALL	1.073065977	1, ybr/WT
1, ALL	1.0211162	1, ybr/WT
1, ALL	0.999953577	1, ybr/WT
1, ALL	0.989212136	1, ybr/WT
1, ALL	1.067815084	1, ybr/WT
1, ALL	1.139922907	1, ybr/WT
1, ALL	0.98881587	1, ybr/WT
1, ALL	1.202153465	1, ybr/WT
1, ALL	1.029536113	1, ybr/WT
1, ALL	0.790506594	1, ybr/WT
1, ALL	1.047205493	1, ybr/WT
1, ALL	1.031682292	1, ybr/WT
1, ALL	1.051741472	1, ybr/WT
1, ALL	1.048967808	1, ybr/WT
1, ALL	1.016833803	1, ybr/WT
1, ALL	0.947148711	1, ybr/WT
1, ALL	0.974120131	1, ybr/WT
1, ALL	1.053958366	1, ybr/WT
1, ALL	1.023853401	1, ybr/WT
1, ALL	1.027777862	1, ybr/WT
1, ALL	1.055340308	1, ybr/WT
1, ALL	1.037172756	1, ybr/WT
1, ALL	1.171953527	1, ybr/WT
1, ALL	1.053811931	1, ybr/WT
1, ALL	1.187012081	1, ybr/WT
1, ALL	0.826856738	1, ybr/WT
1, ALL	0.898366326	1, ybr/WT
1, ALL	0.908979056	1, ybr/WT
1, ALL	0.938776395	1, ybr/WT
1, ALL	0.941787503	1, ybr/WT
1, ALL	0.939004189	1, ybr/WT
1, ALL	0.939004189	1, ybr/WT
1, ALL	0.961546357	1, ybr/WT
1, ALL	0.901021958	1, ybr/WT
1, ALL	0.967677892	1, ybr/WT
1, ALL	0.963957329	1, ybr/WT
1, ALL	0.97561846	1, ybr/WT
1, ALL	1.027310637	1, ybr/WT
1, ALL	0.905957124	1, ybr/WT
1, ALL	1.040376083	1, ybr/WT
1, ALL	0.871706975	1, ybr/WT
1, ALL	0.871706975	1, ybr/WT
1, ALL	1.095401487	1, ybr/WT
1, ALL	0.745079165	1, ybr/WT
1, ALL	0.953420044	1, ybr/WT
1, ALL	0.867180281	1, ybr/WT
1, ALL	1.048634488	1, ybr/WT
1, ALL	0.93478336	1, ybr/WT
1, ALL	0.958277009	1, ybr/WT
1, ALL	0.769711469	1, ybr/WT
1, ALL	0.878597343	1, ybr/WT
1, ALL	0.959268829	1, ybr/WT
1, ALL	0.956243152	1, ybr/WT
1, ALL	0.920755841	1, ybr/WT
1, ALL	0.945083545	1, ybr/WT
1, ALL	0.905036378	1, ybr/WT
1, ALL	0.930765275	1, ybr/WT
1, ALL	0.907567789	1, ybr/WT
1, ALL	0.93199935	1, ybr/WT
1, ALL	0.921533187	1, ybr/WT
1, ALL	0.941143844	1, ybr/WT
1, ALL	0.97561846	1, ybr/WT
1, ALL	0.756215331	1, ybr/WT
1, ALL	0.816007822	1, ybr/WT
1, ALL	0.996658846	1, ybr/WT
1, ALL	0.997735434	1, ybr/WT
1, ALL	0.868933156	1, ybr/WT
1, ALL	1.477981257	1, ybr/WT
1, ALL	1.22953764	1, ybr/WT
1, ALL	1.037352027	1, ybr/WT
1, ALL	1.034916456	1, ybr/WT
1, ALL	1.052050383	1, ybr/WT
1, ALL	1.087816674	1, ybr/WT
1, ALL	1.033346454	1, ybr/WT
1, ALL	1.066647451	1, ybr/WT
1, ALL	0.942928693	1, ybr/WT
1, ALL	1.017807523	1, ybr/WT
1, ALL	1.037900824	1, ybr/WT
1, ALL	0.96684948	1, ybr/WT
1, ALL	1.017743114	1, ybr/WT
1, ALL	1.0411447	1, ybr/WT
1, ALL	1.133712196	1, ybr/WT
1, ALL	1.031937329	1, ybr/WT
1, ALL	0.927276558	1, ybr/WT
1, ALL	0.991576959	1, ybr/WT
1, ALL	1.124376985	1, ybr/WT
1, ALL	1.092514073	1, ybr/WT
1, ALL	1.016666405	1, ybr/WT
1, ALL	1.141224921	1, ybr/WT
1, ALL	1.07319885	1, ybr/WT
1, ALL	0.971710787	1, ybr/WT
1, ALL	0.991725142	1, ybr/WT
1, ALL	1.004525478	1, ybr/WT
1, ALL	0.760665048	1, ybr/WT
1, ALL	1.805174013	1, ybr/WT
1, ALL	1.340148546	1, ybr/WT
1, ALL	0.983562735	1, ybr/WT
1, ALL	1.03496441	1, ybr/WT
1, ALL	0.972156328	1, ybr/WT
1, ALL	0.980427068	1, ybr/WT
1, ALL	1.080621964	1, ybr/WT
1, ALL	1.303193727	1, ybr/WT
1, ALL	1.019885377	1, ybr/WT
1, ALL	1.113614246	1, ybr/WT
1, ALL	1.017545146	1, ybr/WT
1, ALL	0.922463971	1, ybr/WT
1, ALL	0.994124948	1, ybr/WT
1, ALL	1.136585974	1, ybr/WT
1, ALL	0.903822069	1, ybr/WT
1, ALL	1.198813894	1, ybr/WT
1, ALL	1.046058392	1, ybr/WT
1, ALL	0.967100791	1, ybr/WT
1, ALL	1.024564026	1, ybr/WT
1, ALL	0.966481742	1, ybr/WT
1, ALL	0.952688355	1, ybr/WT
1, ALL	0.959977915	1, ybr/WT
1, ALL	0.87730312	1, ybr/WT
1, ALL	0.11764658	1, ybr/WT
1, ALL	0.999537565	1, ybr/WT
1, ALL	1.007225271	1, ybr/WT
1, ALL	1.213039537	1, ybr/WT
1, ALL	0.952786665	1, ybr/WT
1, ALL	0.847311168	1, ybr/WT
1, ALL	0.959585895	1, ybr/WT
1, ALL	1.002589011	1, ybr/WT
1, ALL	0.934533019	1, ybr/WT
1, ALL	0.930310443	1, ybr/WT
1, ALL	1.193562075	1, ybr/WT
1, ALL	1.032715349	1, ybr/WT
1, ALL	1.01948375	1, ybr/WT
1, ALL	1.005287019	1, ybr/WT
1, ALL	1.086791066	1, ybr/WT
1, ALL	1.03820921	1, ybr/WT
1, ALL	1.067388783	1, ybr/WT
1, ALL	0.631475029	1, ybr/WT
1, ALL	0.989769531	1, ybr/WT
1, ALL	0.97538124	1, ybr/WT
1, ALL	0.897273384	1, ybr/WT
1, ALL	1.068672792	1, ybr/WT
1, ALL	0.998250793	1, ybr/WT
1, ALL	1.017707524	1, ybr/WT
1, ALL	0.701527924	1, ybr/WT
1, ALL	1.0037097	1, ybr/WT
1, ALL	1.018159676	1, ybr/WT
1, ALL	0.920601172	1, ybr/WT
1, ALL	1.064747682	1, ybr/WT
1, ALL	1.034986018	1, ybr/WT
1, ALL	1.007605754	1, ybr/WT
1, ALL	1.043348089	1, ybr/WT
1, ALL	0.922306879	1, ybr/WT
1, ALL	1.04196817	1, ybr/WT
1, ALL	0.953808041	1, ybr/WT
1, ALL	0.938248567	1, ybr/WT
1, ALL	1.071247349	1, ybr/WT
1, ALL	1.046553545	1, ybr/WT
1, ALL	1.008647991	1, ybr/WT
1, ALL	0.996769567	1, ybr/WT
1, ALL	1.060038041	1, ybr/WT
1, ALL	0.944870924	1, ybr/WT
1, ALL	0.884759582	1, ybr/WT
1, ALL	0.937962369	1, ybr/WT
1, ALL	1.033409543	1, ybr/WT
1, ALL	0.979245572	1, ybr/WT
1, ALL	0.954279926	1, ybr/WT
1, ALL	0.843205142	1, ybr/WT
1, ALL	0.990970994	1, ybr/WT
1, ALL	0.977686227	1, ybr/WT
1, ALL	2.618195055	1, ybr/WT
1, ALL	1.105718881	1, ybr/WT
1, ALL	0.893504917	1, ybr/WT
1, ALL	0.875887951	1, ybr/WT
1, ALL	1.030781408	1, ybr/WT
1, ALL	1.036536825	1, ybr/WT
1, ALL	1.001493661	1, ybr/WT
1, ALL	1.162284084	1, ybr/WT
1, ALL	1.126184208	1, ybr/WT
1, ALL	1.011534369	1, ybr/WT
1, ALL	1.025806929	1, ybr/WT
1, ALL	0.988612792	1, ybr/WT
1, ALL	1.048712704	1, ybr/WT
1, ALL	0.99432031	1, ybr/WT
1, ALL	0.687616054	1, ybr/WT
1, ALL	0.952433227	1, ybr/WT
1, ALL	1.00241301	1, ybr/WT
1, ALL	1.063855019	1, ybr/WT
1, ALL	0.963140181	1, ybr/WT
1, ALL	1.13019835	1, ybr/WT
1, ALL	1.039043431	1, ybr/WT
1, ALL	1.129968797	1, ybr/WT
1, ALL	1.027542223	1, ybr/WT
1, ALL	0.995347445	1, ybr/WT
1, ALL	1.054147646	1, ybr/WT
1, ALL	1.264351484	1, ybr/WT
1, ALL	1.060542901	1, ybr/WT
1, ALL	1.025304867	1, ybr/WT
1, ALL	1.008921966	1, ybr/WT
1, ALL	1.045802204	1, ybr/WT
1, ALL	1.129081001	1, ybr/WT
1, ALL	0.984494794	1, ybr/WT
1, ALL	0.889714213	1, ybr/WT
1, ALL	1.052607636	1, ybr/WT
1, ALL	1.023035665	1, ybr/WT
1, ALL	1.074712616	1, ybr/WT
1, ALL	1.189131159	1, ybr/WT
1, ALL	1.033239333	1, ybr/WT
1, ALL	0.956023126	1, ybr/WT
1, ALL	0.993751148	1, ybr/WT
1, ALL	0.629737098	1, ybr/WT
1, ALL	1.001710562	1, ybr/WT
1, ALL	1.081541969	1, ybr/WT
1, ALL	1.089151469	1, ybr/WT
1, ALL	1.093140789	1, ybr/WT
1, ALL	0.981645018	1, ybr/WT
1, ALL	1.125362353	1, ybr/WT
1, ALL	1.000798432	1, ybr/WT
1, ALL	1.090027346	1, ybr/WT
1, ALL	0.921951062	1, ybr/WT
1, ALL	0.939907404	1, ybr/WT
1, ALL	1.036663748	1, ybr/WT
1, ALL	1.059515251	1, ybr/WT
1, ALL	1.097048275	1, ybr/WT
1, ALL	0.997307808	1, ybr/WT
1, ALL	1.052719552	1, ybr/WT
1, ALL	1.086233616	1, ybr/WT
1, ALL	1.053232252	1, ybr/WT
1, ALL	1.033722748	1, ybr/WT
1, ALL	1.000024391	1, ybr/WT
1, ALL	1.038487497	1, ybr/WT
1, ALL	0.969935041	1, ybr/WT
1, ALL	1.099808262	1, ybr/WT
1, ALL	0.99284808	1, ybr/WT
1, ALL	1.102544329	1, ybr/WT
1, ALL	1.004226411	1, ybr/WT
1, ALL	0.925619133	1, ybr/WT
1, ALL	0.997486684	1, ybr/WT
1, ALL	1.24060578	1, ybr/WT
1, ALL	1.024238044	1, ybr/WT
1, ALL	0.651588346	1, ybr/WT
1, ALL	1.105421127	1, ybr/WT
1, ALL	0.989792333	1, ybr/WT
1, ALL	1.065493058	1, ybr/WT
1, ALL	1.065662661	1, ybr/WT
1, ALL	1.126829141	1, ybr/WT
1, ALL	0.675017488	1, ybr/WT
1, ALL	1.105387377	1, ybr/WT
1, ALL	0.857221219	1, ybr/WT
1, ALL	1.112665745	1, ybr/WT
1, ALL	1.012931551	1, ybr/WT
1, ALL	0.936060552	1, ybr/WT
1, ALL	1.073110401	1, ybr/WT
1, ALL	1.153756367	1, ybr/WT
1, ALL	0.952622795	1, ybr/WT
1, ALL	0.861147146	1, ybr/WT
1, ALL	1.064313748	1, ybr/WT
1, ALL	0.6598755	1, ybr/WT
1, ALL	0.985616586	1, ybr/WT
1, ALL	0.861652203	1, ybr/WT
1, ALL	0.992076627	1, ybr/WT
1, ALL	1.072329806	1, ybr/WT
1, ALL	0.997042171	1, ybr/WT
1, ALL	0.970335983	1, ybr/WT
1, ALL	0.982861767	1, ybr/WT
1, ALL	0.998616248	1, ybr/WT
1, ALL	1.11399039	1, ybr/WT
1, ALL	1.15086361	1, ybr/WT
1, ALL	0.993075928	1, ybr/WT
1, ALL	1.104301503	1, ybr/WT
1, ALL	0.851360761	1, ybr/WT
1, ALL	1.200639309	1, ybr/WT
1, ALL	0.962147888	1, ybr/WT
1, ALL	0.95293411	1, ybr/WT
1, ALL	1.033473666	1, ybr/WT
1, ALL	0.872555064	1, ybr/WT
1, ALL	0.986390814	1, ybr/WT
1, ALL	1.096176648	1, ybr/WT
1, ALL	1.003608427	1, ybr/WT
1, ALL	1.22855898	1, ybr/WT
1, ALL	0.929496787	1, ybr/WT
1, ALL	1.105726785	1, ybr/WT
1, ALL	0.966472887	1, ybr/WT
1, ALL	0.841555368	1, ybr/WT
1, ALL	1.485661546	1, ybr/WT
1, ALL	0.991305433	1, ybr/WT
1, ALL	0.962502394	1, ybr/WT
1, ALL	1.024800894	1, ybr/WT
1, ALL	1.161009461	1, ybr/WT
1, ALL	1.072942503	1, ybr/WT
1, ALL	1.140363312	1, ybr/WT
1, ALL	1.053975017	1, ybr/WT
1, ALL	1.2296132	1, ybr/WT
1, ALL	1.066812973	1, ybr/WT
1, ALL	0.992747565	1, ybr/WT
1, ALL	1.194576344	1, ybr/WT
1, ALL	1.10140121	1, ybr/WT
1, ALL	1.034113569	1, ybr/WT
1, ALL	1.077343201	1, ybr/WT
1, ALL	0.952895012	1, ybr/WT
1, ALL	0.922382431	1, ybr/WT
1, ALL	0.93493333	1, ybr/WT
1, ALL	1.188649721	1, ybr/WT
1, ALL	1.121213187	1, ybr/WT
1, ALL	1.05708656	1, ybr/WT
1, ALL	0.98030047	1, ybr/WT
1, ALL	0.845317297	1, ybr/WT
1, ALL	1.090146667	1, ybr/WT
1, ALL	1.078585445	1, ybr/WT
1, ALL	1.000127069	1, ybr/WT
1, ALL	1.005240984	1, ybr/WT
1, ALL	0.97561846	1, ybr/WT
1, ALL	0.916541717	1, ybr/WT
1, ALL	1.047057565	1, ybr/WT
1, ALL	1.0514384	1, ybr/WT
1, ALL	1.28566003	1, ybr/WT
1, ALL	1.283723732	1, ybr/WT
1, ALL	1.079999416	1, ybr/WT
1, ALL	1.011135792	1, ybr/WT
1, ALL	1.201416127	1, ybr/WT
1, ALL	1.02959165	1, ybr/WT
1, ALL	1.044623795	1, ybr/WT
1, ALL	1.059653605	1, ybr/WT
1, ALL	1.051274169	1, ybr/WT
1, ALL	0.978425119	1, ybr/WT
1, ALL	1.13091697	1, ybr/WT
1, ALL	0.957274978	1, ybr/WT
1, ALL	1.39053374	1, ybr/WT
1, ALL	0.936287996	1, ybr/WT
1, ALL	0.932079954	1, ybr/WT
1, ALL	1.086860421	1, ybr/WT
1, ALL	1.070386115	1, ybr/WT
1, ALL	1.142503778	1, ybr/WT
1, ALL	0.885564633	1, ybr/WT
1, ALL	0.936106645	1, ybr/WT
1, ALL	1.27391289	1, ybr/WT
1, ALL	1.025366164	1, ybr/WT
1, ALL	0.963754883	1, ybr/WT
1, ALL	0.995683219	1, ybr/WT
1, ALL	1.08306663	1, ybr/WT
1, ALL	0.934545594	1, ybr/WT
1, ALL	0.941164747	1, ybr/WT
1, ALL	0.961182777	1, ybr/WT
1, ALL	1.148097301	1, ybr/WT
1, ALL	1.035739777	1, ybr/WT
1, ALL	0.951098144	1, ybr/WT
1, ALL	0.960396805	1, ybr/WT
1, ALL	1.13760864	1, ybr/WT
1, ALL	0.945695344	1, ybr/WT
1, ALL	1.066538126	1, ybr/WT
1, ALL	0.750386459	1, ybr/WT
1, ALL	1.037777824	1, ybr/WT
1, ALL	1.011080115	1, ybr/WT
1, ALL	1.199978032	1, ybr/WT
1, ALL	1.059745999	1, ybr/WT
1, ALL	1.129377981	1, ybr/WT
1, ALL	1.08134168	1, ybr/WT
1, ALL	1.182821916	1, ybr/WT
1, ALL	1.033260168	1, ybr/WT
1, ALL	1.046786231	1, ybr/WT
1, ALL	0.978556705	1, ybr/WT
1, ALL	0.943572356	1, ybr/WT
1, ALL	1.219537377	1, ybr/WT
1, ALL	1.032088048	1, ybr/WT
1, ALL	0.993044936	1, ybr/WT
1, ALL	1.082503028	1, ybr/WT
1, ALL	1.123832574	1, ybr/WT
1, ALL	1.723012707	1, ybr/WT
1, ALL	0.955610417	1, ybr/WT
1, ALL	0.931000828	1, ybr/WT
1, ALL	2.074258712	1, ybr/WT
1, ALL	1.00779639	1, ybr/WT
1, ALL	0.950638012	1, ybr/WT
1, ALL	1.096197005	1, ybr/WT
1, ALL	0.849663928	1, ybr/WT
1, ALL	1.301992325	1, ybr/WT
1, ALL	0.99459503	1, ybr/WT
1, ALL	0.999419371	1, ybr/WT
1, ALL	0.976580614	1, ybr/WT
1, ALL	1.067293875	1, ybr/WT
1, ALL	1.248780236	1, ybr/WT
1, ALL	1.10279591	1, ybr/WT
1, ALL	1.068907984	1, ybr/WT
1, ALL	0.989171546	1, ybr/WT
1, ALL	0.979596689	1, ybr/WT
1, ALL	1.133423609	1, ybr/WT
1, ALL	0.970909768	1, ybr/WT
1, ALL	0.910847352	1, ybr/WT
1, ALL	1.093311944	1, ybr/WT
1, ALL	1.04500428	1, ybr/WT
1, ALL	1.001803809	1, ybr/WT
1, ALL	0.961741365	1, ybr/WT
1, ALL	0.981741275	1, ybr/WT
1, ALL	1.03967344	1, ybr/WT
1, ALL	1.164649357	1, ybr/WT
1, ALL	0.886898649	1, ybr/WT
1, ALL	1.123525406	1, ybr/WT
1, ALL	1.046129819	1, ybr/WT
1, ALL	1.094734309	1, ybr/WT
1, ALL	0.961616585	1, ybr/WT
1, ALL	0.971690586	1, ybr/WT
1, ALL	0.980016765	1, ybr/WT
1, ALL	1.135089004	1, ybr/WT
1, ALL	1.113957226	1, ybr/WT
1, ALL	0.933050267	1, ybr/WT
1, ALL	1.308307705	1, ybr/WT
1, ALL	0.990294375	1, ybr/WT
1, ALL	0.858477907	1, ybr/WT
1, ALL	0.927612292	1, ybr/WT
1, ALL	0.978566562	1, ybr/WT
1, ALL	0.818041747	1, ybr/WT
1, ALL	1.063254024	1, ybr/WT
1, ALL	1.08497042	1, ybr/WT
1, ALL	1.033110229	1, ybr/WT
1, ALL	1.134635537	1, ybr/WT
1, ALL	1.064531849	1, ybr/WT
1, ALL	1.122111209	1, ybr/WT
1, ALL	0.976023935	1, ybr/WT
1, ALL	1.108621944	1, ybr/WT
1, ALL	1.150586466	1, ybr/WT
1, ALL	1.085041035	1, ybr/WT
1, ALL	1.051298702	1, ybr/WT
1, ALL	0.765551022	1, ybr/WT
1, ALL	1.087261	1, ybr/WT
1, ALL	0.951139212	1, ybr/WT
1, ALL	1.022606993	1, ybr/WT
1, ALL	1.079616656	1, ybr/WT
1, ALL	1.151995268	1, ybr/WT
1, ALL	1.058020773	1, ybr/WT
1, ALL	1.206839005	1, ybr/WT
1, ALL	1.157562842	1, ybr/WT
1, ALL	1.099207776	1, ybr/WT
1, ALL	1.122718901	1, ybr/WT
1, ALL	1.166767903	1, ybr/WT
1, ALL	0.993291993	1, ybr/WT
1, ALL	1.026520082	1, ybr/WT
1, ALL	0.977377249	1, ybr/WT
1, ALL	1.0332152	1, ybr/WT
1, ALL	1.168330462	1, ybr/WT
1, ALL	1.050832311	1, ybr/WT
1, ALL	1.12401119	1, ybr/WT
1, ALL	0.959252523	1, ybr/WT
1, ALL	1.114479389	1, ybr/WT
1, ALL	1.100825511	1, ybr/WT
1, ALL	1.113864541	1, ybr/WT
1, ALL	0.890349508	1, ybr/WT
1, ALL	2.013200919	1, ybr/WT
1, ALL	1.068477005	1, ybr/WT
1, ALL	0.796646084	1, ybr/WT
1, ALL	0.813958512	1, ybr/WT
1, ALL	1.128855329	1, ybr/WT
1, ALL	1.002335642	1, ybr/WT
1, ALL	0.741886178	1, ybr/WT
1, ALL	0.960053291	1, ybr/WT
1, ALL	0.956831029	1, ybr/WT
1, ALL	1.082151531	1, ybr/WT
1, ALL	0.932258425	1, ybr/WT
1, ALL	1.017264693	1, ybr/WT
1, ALL	1.714885129	1, ybr/WT
1, ALL	1.075929338	1, ybr/WT
1, ALL	1.066807332	1, ybr/WT
1, ALL	1.200431382	1, ybr/WT
1, ALL	1.089050785	1, ybr/WT
1, ALL	0.990810913	1, ybr/WT
1, ALL	1.026589846	1, ybr/WT
1, ALL	1.034208911	1, ybr/WT
1, ALL	1.065211124	1, ybr/WT
1, ALL	0.970856434	1, ybr/WT
1, ALL	1.008768253	1, ybr/WT
1, ALL	0.987216218	1, ybr/WT
1, ALL	1.063349254	1, ybr/WT
1, ALL	1.164574179	1, ybr/WT
1, ALL	1.062091664	1, ybr/WT
1, ALL	0.959061488	1, ybr/WT
1, ALL	0.901015737	1, ybr/WT
1, ALL	1.288802245	1, ybr/WT
1, ALL	1.016264575	1, ybr/WT
1, ALL	1.15313259	1, ybr/WT
1, ALL	1.033687299	1, ybr/WT
1, ALL	1.072043274	1, ybr/WT
1, ALL	1.676115357	1, ybr/WT
1, ALL	0.883086582	1, ybr/WT
1, ALL	0.576822258	1, ybr/WT
1, ALL	1.073609806	1, ybr/WT
1, ALL	0.990391031	1, ybr/WT
1, ALL	0.220337813	1, ybr/WT
1, ALL	1.377334478	1, ybr/WT
1, ALL	0.946144616	1, ybr/WT
1, ALL	0.92412573	1, ybr/WT
1, ALL	1.039374146	1, ybr/WT
1, ALL	1.030123285	1, ybr/WT
1, ALL	0.979907298	1, ybr/WT
1, ALL	1.227603637	1, ybr/WT
1, ALL	1.011364534	1, ybr/WT
1, ALL	1.292265105	1, ybr/WT
1, ALL	0.969793566	1, ybr/WT
1, ALL	1.261758107	1, ybr/WT
1, ALL	1.384177054	1, ybr/WT
1, ALL	1.061311362	1, ybr/WT
1, ALL	1.495655106	1, ybr/WT
1, ALL	1.156106922	1, ybr/WT
1, ALL	0.824502371	1, ybr/WT
1, ALL	0.949976536	1, ybr/WT
1, ALL	0.978483195	1, ybr/WT
1, ALL	1.056065676	1, ybr/WT
1, ALL	0.956797976	1, ybr/WT
1, ALL	1.057541624	1, ybr/WT
1, ALL	1.14470914	1, ybr/WT
1, ALL	1.000528085	1, ybr/WT
1, ALL	0.882968782	1, ybr/WT
1, ALL	2.13460429	1, ybr/WT
1, ALL	0.961262324	1, ybr/WT
1, ALL	1.25034846	1, ybr/WT
1, ALL	0.975427347	1, ybr/WT
1, ALL	1.027940625	1, ybr/WT
1, ALL	1.074403882	1, ybr/WT
1, ALL	0.957942588	1, ybr/WT
1, ALL	0.881612911	1, ybr/WT
1, ALL	0.703912464	1, ybr/WT
1, ALL	1.124275709	1, ybr/WT
1, ALL	1.05134311	1, ybr/WT
1, ALL	0.97885043	1, ybr/WT
1, ALL	1.091790564	1, ybr/WT
1, ALL	1.046294873	1, ybr/WT
1, ALL	1.237288142	1, ybr/WT
1, ALL	0.955273983	1, ybr/WT
1, ALL	1.010952912	1, ybr/WT
1, ALL	0.857357254	1, ybr/WT
1, ALL	0.992911062	1, ybr/WT
1, ALL	1.057239646	1, ybr/WT
1, ALL	1.27391289	1, ybr/WT
1, ALL	0.989134044	1, ybr/WT
1, ALL	0.744417755	1, ybr/WT
1, ALL	1.10586011	1, ybr/WT
1, ALL	1.05922525	1, ybr/WT
1, ALL	1.042204535	1, ybr/WT
1, ALL	1.150633309	1, ybr/WT
1, ALL	0.835478057	1, ybr/WT
1, ALL	1.017029068	1, ybr/WT
1, ALL	0.898037836	1, ybr/WT
1, ALL	0.918458836	1, ybr/WT
1, ALL	1.075484193	1, ybr/WT
1, ALL	1.065332127	1, ybr/WT
1, ALL	1.067691587	1, ybr/WT
1, ALL	1.025366642	1, ybr/WT
1, ALL	0.974055636	1, ybr/WT
1, ALL	1.167025381	1, ybr/WT
1, ALL	3.277182269	1, ybr/WT
1, ALL	1.003176772	1, ybr/WT
1, ALL	1.158195071	1, ybr/WT
1, ALL	0.983817432	1, ybr/WT
1, ALL	0.902782813	1, ybr/WT
1, ALL	1.293461584	1, ybr/WT
1, ALL	1.086187952	1, ybr/WT
1, ALL	0.990353174	1, ybr/WT
1, ALL	0.880948634	1, ybr/WT
1, ALL	1.029789985	1, ybr/WT
1, ALL	1.011154788	1, ybr/WT
1, ALL	1.016138515	1, ybr/WT
1, ALL	1.047201923	1, ybr/WT
1, ALL	1.012939695	1, ybr/WT
1, ALL	1.033313315	1, ybr/WT
1, ALL	1.084339666	1, ybr/WT
1, ALL	0.887111174	1, ybr/WT
1, ALL	0.808016023	1, ybr/WT
1, ALL	0.955320925	1, ybr/WT
1, ALL	0.998034704	1, ybr/WT
1, ALL	0.930436488	1, ybr/WT
1, ALL	1.0801639	1, ybr/WT
1, ALL	1.419556658	1, ybr/WT
1, ALL	1.047146867	1, ybr/WT
1, ALL	1.141781775	1, ybr/WT
1, ALL	1.084242858	1, ybr/WT
1, ALL	0.976852542	1, ybr/WT
1, ALL	0.786633685	1, ybr/WT
1, ALL	0.927389309	1, ybr/WT
1, ALL	0.976308201	1, ybr/WT
1, ALL	0.906139857	1, ybr/WT
1, ALL	0.982001287	1, ybr/WT
1, ALL	1.020227332	1, ybr/WT
1, ALL	1.218496142	1, ybr/WT
1, ALL	0.9988896	1, ybr/WT
1, ALL	1.060815865	1, ybr/WT
1, ALL	1.014296805	1, ybr/WT
1, ALL	0.978555316	1, ybr/WT
1, ALL	1.066249483	1, ybr/WT
1, ALL	1.019112474	1, ybr/WT
1, ALL	1.11571325	1, ybr/WT
1, ALL	1.465278164	1, ybr/WT
1, ALL	1.239322054	1, ybr/WT
1, ALL	0.955754403	1, ybr/WT
1, ALL	1.002067467	1, ybr/WT
1, ALL	1.346118525	1, ybr/WT
1, ALL	1.035797915	1, ybr/WT
1, ALL	1.021622974	1, ybr/WT
1, ALL	1.033045021	1, ybr/WT
1, ALL	0.997183244	1, ybr/WT
1, ALL	1.212928559	1, ybr/WT
1, ALL	1.126049252	1, ybr/WT
1, ALL	1.104547724	1, ybr/WT
1, ALL	0.636045463	1, ybr/WT
1, ALL	1.019625454	1, ybr/WT
1, ALL	0.920640505	1, ybr/WT
1, ALL	0.982381299	1, ybr/WT
1, ALL	1.004140472	1, ybr/WT
1, ALL	0.944740228	1, ybr/WT
1, ALL	1.090288548	1, ybr/WT
1, ALL	0.922010544	1, ybr/WT
1, ALL	2.019262918	1, ybr/WT
1, ALL	1.087151013	1, ybr/WT
1, ALL	1.146836353	1, ybr/WT
1, ALL	1.00629878	1, ybr/WT
1, ALL	1.189777844	1, ybr/WT
1, ALL	1.140116373	1, ybr/WT
1, ALL	0.951172614	1, ybr/WT
1, ALL	1.325843819	1, ybr/WT
1, ALL	1.336012873	1, ybr/WT
1, ALL	1.005032123	1, ybr/WT
1, ALL	0.975107285	1, ybr/WT
1, ALL	1.00850657	1, ybr/WT
1, ALL	0.936023845	1, ybr/WT
1, ALL	1.009537784	1, ybr/WT
1, ALL	1.094813116	1, ybr/WT
1, ALL	0.706237323	1, ybr/WT
1, ALL	1.207380227	1, ybr/WT
1, ALL	2.036349622	1, ybr/WT
1, ALL	1.045821461	1, ybr/WT
1, ALL	0.987261115	1, ybr/WT
1, ALL	1.020671973	1, ybr/WT
1, ALL	1.007878656	1, ybr/WT
1, ALL	1.096944579	1, ybr/WT
1, ALL	0.982032153	1, ybr/WT
1, ALL	0.998339717	1, ybr/WT
1, ALL	1.092288879	1, ybr/WT
1, ALL	1.03153399	1, ybr/WT
1, ALL	1.0632286	1, ybr/WT
1, ALL	1.154625917	1, ybr/WT
1, ALL	1.040603076	1, ybr/WT
1, ALL	0.908239608	1, ybr/WT
1, ALL	0.739083362	1, ybr/WT
1, ALL	0.945182281	1, ybr/WT
1, ALL	1.033759011	1, ybr/WT
1, ALL	0.986400421	1, ybr/WT
1, ALL	0.953418623	1, ybr/WT
1, ALL	0.979291931	1, ybr/WT
1, ALL	0.913484004	1, ybr/WT
1, ALL	1.335119357	1, ybr/WT
1, ALL	0.982193973	1, ybr/WT
1, ALL	2.852651336	1, ybr/WT
1, ALL	1.092414827	1, ybr/WT
1, ALL	1.043913753	1, ybr/WT
1, ALL	1.043248411	1, ybr/WT
1, ALL	0.91357672	1, ybr/WT
1, ALL	1.056729172	1, ybr/WT
1, ALL	1.053244565	1, ybr/WT
1, ALL	0.966493495	1, ybr/WT
1, ALL	1.171162733	1, ybr/WT
1, ALL	1.266892858	1, ybr/WT
1, ALL	1.001237409	1, ybr/WT
1, ALL	0.097943157	1, ybr/WT
1, ALL	1.443556749	1, ybr/WT
1, ALL	0.944456491	1, ybr/WT
1, ALL	0.946508338	1, ybr/WT
1, ALL	0.984255086	1, ybr/WT
1, ALL	1.005277068	1, ybr/WT
1, ALL	0.772305304	1, ybr/WT
1, ALL	1.114266188	1, ybr/WT
1, ALL	1.067094847	1, ybr/WT
1, ALL	1.043522303	1, ybr/WT
1, ALL	1.000500166	1, ybr/WT
1, ALL	1.208155345	1, ybr/WT
1, ALL	1.367059101	1, ybr/WT
1, ALL	0.944168455	1, ybr/WT
1, ALL	0.959235352	1, ybr/WT
1, ALL	1.011169572	1, ybr/WT
1, ALL	0.974055636	1, ybr/WT
1, ALL	1.443658112	1, ybr/WT
1, ALL	0.988705722	1, ybr/WT
1, ALL	0.842176181	1, ybr/WT
1, ALL	1.093429299	1, ybr/WT
1, ALL	1.122168742	1, ybr/WT
1, ALL	1.077178957	1, ybr/WT
1, ALL	1.112952404	1, ybr/WT
1, ALL	0.975487338	1, ybr/WT
1, ALL	0.921387225	1, ybr/WT
1, ALL	1.348985016	1, ybr/WT
1, ALL	1.010112162	1, ybr/WT
1, ALL	1.089159186	1, ybr/WT
1, ALL	0.844262172	1, ybr/WT
1, ALL	0.976688138	1, ybr/WT
1, ALL	1.024608269	1, ybr/WT
1, ALL	0.948623016	1, ybr/WT
1, ALL	0.781179311	1, ybr/WT
1, ALL	0.968741203	1, ybr/WT
1, ALL	1.008352135	1, ybr/WT
1, ALL	1.078440385	1, ybr/WT
1, ALL	0.969587008	1, ybr/WT
1, ALL	0.952439505	1, ybr/WT
1, ALL	1.050160301	1, ybr/WT
1, ALL	1.103838631	1, ybr/WT
1, ALL	1.021083939	1, ybr/WT
1, ALL	1.119917046	1, ybr/WT
1, ALL	0.949522833	1, ybr/WT
1, ALL	1.018432252	1, ybr/WT
1, ALL	1.039803611	1, ybr/WT
1, ALL	1.120607516	1, ybr/WT
1, ALL	1.080919769	1, ybr/WT
1, ALL	1.028262775	1, ybr/WT
1, ALL	1.09429514	1, ybr/WT
1, ALL	0.896611733	1, ybr/WT
1, ALL	1.034303179	1, ybr/WT
1, ALL	1.602801229	1, ybr/WT
1, ALL	1.062378245	1, ybr/WT
1, ALL	1.277025865	1, ybr/WT
1, ALL	1.121464855	1, ybr/WT
1, ALL	1.336637091	1, ybr/WT
1, ALL	1.064233904	1, ybr/WT
1, ALL	0.930691259	1, ybr/WT
1, ALL	1.008770845	1, ybr/WT
1, ALL	1.077265776	1, ybr/WT
1, ALL	1.000768643	1, ybr/WT
1, ALL	1.703655685	1, ybr/WT
1, ALL	1.077613207	1, ybr/WT
1, ALL	1.078133677	1, ybr/WT
1, ALL	0.996909576	1, ybr/WT
1, ALL	1.036637683	1, ybr/WT
1, ALL	0.909334797	1, ybr/WT
1, ALL	1.079503281	1, ybr/WT
1, ALL	0.999531926	1, ybr/WT
1, ALL	1.06484038	1, ybr/WT
1, ALL	0.973960395	1, ybr/WT
1, ALL	1.061896748	1, ybr/WT
1, ALL	0.856010764	1, ybr/WT
1, ALL	0.938345945	1, ybr/WT
1, ALL	1.212425739	1, ybr/WT
1, ALL	0.98141408	1, ybr/WT
1, ALL	1.050631831	1, ybr/WT
1, ALL	0.927389309	1, ybr/WT
1, ALL	1.038657549	1, ybr/WT
1, ALL	0.936189642	1, ybr/WT
1, ALL	1.009294205	1, ybr/WT
1, ALL	1.078028204	1, ybr/WT
1, ALL	1.111794439	1, ybr/WT
1, ALL	0.899443124	1, ybr/WT
1, ALL	0.921508286	1, ybr/WT
1, ALL	0.877351591	1, ybr/WT
1, ALL	0.910686977	1, ybr/WT
1, ALL	0.926698035	1, ybr/WT
1, ALL	1.065713044	1, ybr/WT
1, ALL	1.069784957	1, ybr/WT
1, ALL	1.012551354	1, ybr/WT
1, ALL	1.140510854	1, ybr/WT
1, ALL	0.928264825	1, ybr/WT
1, ALL	1.027158541	1, ybr/WT
1, ALL	0.954635335	1, ybr/WT
1, ALL	0.966227937	1, ybr/WT
1, ALL	1.218876035	1, ybr/WT
1, ALL	1.006919753	1, ybr/WT
1, ALL	1.11406981	1, ybr/WT
1, ALL	1.109538475	1, ybr/WT
1, ALL	1.030468785	1, ybr/WT
1, ALL	0.980269289	1, ybr/WT
1, ALL	1.018257503	1, ybr/WT
1, ALL	1.233709884	1, ybr/WT
1, ALL	1.023785521	1, ybr/WT
1, ALL	0.885867253	1, ybr/WT
1, ALL	1.224803657	1, ybr/WT
1, ALL	1.210807466	1, ybr/WT
1, ALL	1.0794318	1, ybr/WT
1, ALL	1.076555763	1, ybr/WT
1, ALL	0.894156157	1, ybr/WT
1, ALL	1.050491477	1, ybr/WT
1, ALL	1.110703266	1, ybr/WT
1, ALL	0.949028211	1, ybr/WT
1, ALL	0.899284942	1, ybr/WT
1, ALL	1.131626374	1, ybr/WT
1, ALL	0.859719893	1, ybr/WT
1, ALL	1.060763923	1, ybr/WT
1, ALL	1.236859002	1, ybr/WT
1, ALL	0.918350246	1, ybr/WT
1, ALL	1.189086259	1, ybr/WT
1, ALL	0.990829063	1, ybr/WT
1, ALL	1.308889641	1, ybr/WT
1, ALL	0.852185437	1, ybr/WT
1, ALL	0.962734467	1, ybr/WT
1, ALL	1.119109699	1, ybr/WT
1, ALL	1.051108719	1, ybr/WT
1, ALL	1.063550773	1, ybr/WT
1, ALL	1.044554587	1, ybr/WT
1, ALL	1.174507745	1, ybr/WT
1, ALL	0.983860622	1, ybr/WT
1, ALL	0.99224855	1, ybr/WT
1, ALL	1.125029727	1, ybr/WT
1, ALL	0.909374193	1, ybr/WT
1, ALL	1.010709807	1, ybr/WT
1, ALL	0.942427216	1, ybr/WT
1, ALL	1.006663531	1, ybr/WT
1, ALL	0.973872499	1, ybr/WT
1, ALL	0.931624519	1, ybr/WT
1, ALL	1.127397709	1, ybr/WT
1, ALL	1.000004945	1, ybr/WT
1, ALL	1.067854181	1, ybr/WT
1, ALL	0.912642392	1, ybr/WT
1, ALL	1.085591119	1, ybr/WT
1, ALL	0.975662195	1, ybr/WT
1, ALL	0.975593087	1, ybr/WT
1, ALL	1.602457946	1, ybr/WT
1, ALL	0.986203841	1, ybr/WT
1, ALL	1.087027882	1, ybr/WT
1, ALL	1.014445936	1, ybr/WT
1, ALL	1.028055088	1, ybr/WT
1, ALL	1.081875235	1, ybr/WT
1, ALL	0.939236881	1, ybr/WT
1, ALL	1.013471404	1, ybr/WT
1, ALL	1.048395269	1, ybr/WT
1, ALL	0.955207943	1, ybr/WT
1, ALL	0.98847235	1, ybr/WT
1, ALL	1.075638173	1, ybr/WT
1, ALL	1.042563002	1, ybr/WT
1, ALL	0.810302824	1, ybr/WT
1, ALL	1.254614476	1, ybr/WT
1, ALL	1.076000145	1, ybr/WT
1, ALL	0.925640457	1, ybr/WT
1, ALL	0.879566779	1, ybr/WT
1, ALL	0.946821827	1, ybr/WT
1, ALL	1.006628231	1, ybr/WT
1, ALL	1.108777543	1, ybr/WT
1, ALL	0.942523369	1, ybr/WT
1, ALL	0.81525794	1, ybr/WT
1, ALL	1.109618	1, ybr/WT
1, ALL	1.127126099	1, ybr/WT
1, ALL	1.013829454	1, ybr/WT
1, ALL	1.085474785	1, ybr/WT
1, ALL	1.138365847	1, ybr/WT
1, ALL	1.127702943	1, ybr/WT
1, ALL	1.032710145	1, ybr/WT
1, ALL	1.129038207	1, ybr/WT
1, ALL	1.022947312	1, ybr/WT
1, ALL	0.524721319	1, ybr/WT
1, ALL	1.060062101	1, ybr/WT
1, ALL	1.133878258	1, ybr/WT
1, ALL	1.087056129	1, ybr/WT
1, ALL	1.078152447	1, ybr/WT
1, ALL	0.925662537	1, ybr/WT
1, ALL	0.979503219	1, ybr/WT
1, ALL	1.06249105	1, ybr/WT
1, ALL	1.044483131	1, ybr/WT
1, ALL	1.176166975	1, ybr/WT
1, ALL	1.000279351	1, ybr/WT
1, ALL	0.985318974	1, ybr/WT
1, ALL	0.875039148	1, ybr/WT
1, ALL	0.964908574	1, ybr/WT
1, ALL	0.910306881	1, ybr/WT
1, ALL	1.013224399	1, ybr/WT
1, ALL	0.970075336	1, ybr/WT
1, ALL	1.090997997	1, ybr/WT
1, ALL	1.141603867	1, ybr/WT
1, ALL	0.994249836	1, ybr/WT
1, ALL	0.85651402	1, ybr/WT
1, ALL	0.85651402	1, ybr/WT
1, ALL	0.997809715	1, ybr/WT
1, ALL	1.091064006	1, ybr/WT
1, ALL	0.987717379	1, ybr/WT
1, ALL	1.039429247	1, ybr/WT
1, ALL	0.888305048	1, ybr/WT
1, ALL	1.059501489	1, ybr/WT
1, ALL	0.997687441	1, ybr/WT
1, ALL	0.894913845	1, ybr/WT
1, ALL	0.955305974	1, ybr/WT
1, ALL	0.880026959	1, ybr/WT
1, ALL	1.053965726	1, ybr/WT
1, ALL	1.097230707	1, ybr/WT
1, ALL	0.832997895	1, ybr/WT
1, ALL	0.835698407	1, ybr/WT
1, ALL	0.77935245	1, ybr/WT
1, ALL	1.023184321	1, ybr/WT
1, ALL	1.013600768	1, ybr/WT
1, ALL	1.069174386	1, ybr/WT
1, ALL	0.984885882	1, ybr/WT
1, ALL	1.219900883	1, ybr/WT
1, ALL	1.050957946	1, ybr/WT
1, ALL	1.097587499	1, ybr/WT
1, ALL	1.025347687	1, ybr/WT
1, ALL	0.932000895	1, ybr/WT
1, ALL	0.713448684	1, ybr/WT
1, ALL	1.040927204	1, ybr/WT
1, ALL	0.915809294	1, ybr/WT
1, ALL	1.041969088	1, ybr/WT
1, ALL	1.288771092	1, ybr/WT
1, ALL	1.06652263	1, ybr/WT
1, ALL	0.954090064	1, ybr/WT
1, ALL	1.041755667	1, ybr/WT
1, ALL	1.320325784	1, ybr/WT
1, ALL	1.016535412	1, ybr/WT
1, ALL	1.015268215	1, ybr/WT
1, ALL	1.075638585	1, ybr/WT
1, ALL	0.925122169	1, ybr/WT
1, ALL	1.29354468	1, ybr/WT
1, ALL	1.150189127	1, ybr/WT
1, ALL	0.95673991	1, ybr/WT
1, ALL	0.898008209	1, ybr/WT
1, ALL	1.007177513	1, ybr/WT
1, ALL	1.071343215	1, ybr/WT
1, ALL	1.00759427	1, ybr/WT
1, ALL	0.975984736	1, ybr/WT
1, ALL	1.180345832	1, ybr/WT
1, ALL	0.962114366	1, ybr/WT
1, ALL	1.213658581	1, ybr/WT
1, ALL	0.964202917	1, ybr/WT
1, ALL	0.99857778	1, ybr/WT
1, ALL	1.045208903	1, ybr/WT
1, ALL	1.094216097	1, ybr/WT
1, ALL	1.018617509	1, ybr/WT
1, ALL	0.983139286	1, ybr/WT
1, ALL	1.04568336	1, ybr/WT
1, ALL	1.027195261	1, ybr/WT
1, ALL	0.944254791	1, ybr/WT
1, ALL	1.080088092	1, ybr/WT
1, ALL	0.968001616	1, ybr/WT
1, ALL	1.016479455	1, ybr/WT
1, ALL	1.105576726	1, ybr/WT
1, ALL	0.94189314	1, ybr/WT
1, ALL	1.136010824	1, ybr/WT
1, ALL	1.021370938	1, ybr/WT
1, ALL	0.975806356	1, ybr/WT
1, ALL	0.972509581	1, ybr/WT
1, ALL	1.100206167	1, ybr/WT
1, ALL	1.165902929	1, ybr/WT
1, ALL	0.974686671	1, ybr/WT
1, ALL	1.275477441	1, ybr/WT
1, ALL	1.196084663	1, ybr/WT
1, ALL	0.777718735	1, ybr/WT
1, ALL	1.1516967	1, ybr/WT
1, ALL	0.962122977	1, ybr/WT
1, ALL	0.779800595	1, ybr/WT
1, ALL	1.015852742	1, ybr/WT
1, ALL	0.914745955	1, ybr/WT
1, ALL	1.115539971	1, ybr/WT
1, ALL	1.097035343	1, ybr/WT
1, ALL	1.138251397	1, ybr/WT
1, ALL	0.929759074	1, ybr/WT
1, ALL	0.983876088	1, ybr/WT
1, ALL	0.962710526	1, ybr/WT
1, ALL	1.023678775	1, ybr/WT
1, ALL	1.15295986	1, ybr/WT
1, ALL	1.234582651	1, ybr/WT
1, ALL	1.304914554	1, ybr/WT
1, ALL	0.961937637	1, ybr/WT
1, ALL	1.005877934	1, ybr/WT
1, ALL	1.078532203	1, ybr/WT
1, ALL	1.01689989	1, ybr/WT
1, ALL	0.931566468	1, ybr/WT
1, ALL	1.089496309	1, ybr/WT
1, ALL	0.996301576	1, ybr/WT
1, ALL	0.916297567	1, ybr/WT
1, ALL	1.299743296	1, ybr/WT
1, ALL	1.064434067	1, ybr/WT
1, ALL	0.715526767	1, ybr/WT
1, ALL	1.065483907	1, ybr/WT
1, ALL	1.41234041	1, ybr/WT
1, ALL	0.981768656	1, ybr/WT
1, ALL	1.195930252	1, ybr/WT
1, ALL	1.599778798	1, ybr/WT
1, ALL	1.066281395	1, ybr/WT
1, ALL	1.311031091	1, ybr/WT
1, ALL	0.999935335	1, ybr/WT
1, ALL	0.984257924	1, ybr/WT
1, ALL	0.790069045	1, ybr/WT
1, ALL	1.029521661	1, ybr/WT
1, ALL	1.022024163	1, ybr/WT
1, ALL	0.965245926	1, ybr/WT
1, ALL	1.375510899	1, ybr/WT
1, ALL	0.58583236	1, ybr/WT
1, ALL	1.1516967	1, ybr/WT
1, ALL	1.036347038	1, ybr/WT
1, ALL	1.14757304	1, ybr/WT
1, ALL	0.893905719	1, ybr/WT
1, ALL	1.026821996	1, ybr/WT
1, ALL	1.184628839	1, ybr/WT
1, ALL	0.99828154	1, ybr/WT
1, ALL	0.914269385	1, ybr/WT
1, ALL	0.947833636	1, ybr/WT
1, ALL	0.946878308	1, ybr/WT
1, ALL	0.984709987	1, ybr/WT
1, ALL	0.978885974	1, ybr/WT
1, ALL	1.000747156	1, ybr/WT
1, ALL	1.190399672	1, ybr/WT
1, ALL	1.044842198	1, ybr/WT
1, ALL	1.083021921	1, ybr/WT
1, ALL	0.7342274	1, ybr/WT
1, ALL	0.937155827	1, ybr/WT
1, ALL	1.042710839	1, ybr/WT
1, ALL	1.0381444	1, ybr/WT
1, ALL	1.143928773	1, ybr/WT
1, ALL	1.01164941	1, ybr/WT
1, ALL	0.944826271	1, ybr/WT
1, ALL	1.060878663	1, ybr/WT
1, ALL	1.079322046	1, ybr/WT
1, ALL	1.018937165	1, ybr/WT
1, ALL	1.04243111	1, ybr/WT
1, ALL	1.137149395	1, ybr/WT
1, ALL	1.168682387	1, ybr/WT
1, ALL	1.049510175	1, ybr/WT
1, ALL	0.932625558	1, ybr/WT
1, ALL	1.360696977	1, ybr/WT
1, ALL	1.08181906	1, ybr/WT
1, ALL	1.040372654	1, ybr/WT
1, ALL	0.943742278	1, ybr/WT
1, ALL	1.061041115	1, ybr/WT
1, ALL	1.034832791	1, ybr/WT
1, ALL	1.041537814	1, ybr/WT
1, ALL	1.066349373	1, ybr/WT
1, ALL	1.028910605	1, ybr/WT
1, ALL	0.794457857	1, ybr/WT
1, ALL	1.010376416	1, ybr/WT
1, ALL	1.019274626	1, ybr/WT
1, ALL	1.193266434	1, ybr/WT
1, ALL	0.951285312	1, ybr/WT
1, ALL	1.104963266	1, ybr/WT
1, ALL	1.052577536	1, ybr/WT
1, ALL	1.158456179	1, ybr/WT
1, ALL	0.865491834	1, ybr/WT
1, ALL	0.929228875	1, ybr/WT
1, ALL	0.750964833	1, ybr/WT
1, ALL	1.257179003	1, ybr/WT
1, ALL	1.068618724	1, ybr/WT
1, ALL	1.025818696	1, ybr/WT
1, ALL	1.114719644	1, ybr/WT
1, ALL	0.246013721	1, ybr/WT
1, ALL	1.015998348	1, ybr/WT
1, ALL	1.020590761	1, ybr/WT
1, ALL	1.138333865	1, ybr/WT
1, ALL	0.907952566	1, ybr/WT
1, ALL	0.907561216	1, ybr/WT
1, ALL	0.87796761	1, ybr/WT
1, ALL	0.94014499	1, ybr/WT
1, ALL	1.012118882	1, ybr/WT
1, ALL	2.888881036	1, ybr/WT
1, ALL	1.07406012	1, ybr/WT
1, ALL	1.142676407	1, ybr/WT
1, ALL	0.78805312	1, ybr/WT
1, ALL	1.03790636	1, ybr/WT
1, ALL	0.954795073	1, ybr/WT
1, ALL	0.996625694	1, ybr/WT
1, ALL	0.967172365	1, ybr/WT
1, ALL	0.394612897	1, ybr/WT
1, ALL	1.159576969	1, ybr/WT
1, ALL	0.887376778	1, ybr/WT
1, ALL	0.967136344	1, ybr/WT
1, ALL	1.130619459	1, ybr/WT
1, ALL	1.049614667	1, ybr/WT
1, ALL	1.093140789	1, ybr/WT
1, ALL	1.023440348	1, ybr/WT
1, ALL	1.008079118	1, ybr/WT
1, ALL	0.822153776	1, ybr/WT
1, ALL	1.065013926	1, ybr/WT
1, ALL	1.079595163	1, ybr/WT
1, ALL	1.072400405	1, ybr/WT
1, ALL	1.098709494	1, ybr/WT
1, ALL	0.795264714	1, ybr/WT
1, ALL	0.933217336	1, ybr/WT
1, ALL	1.069425415	1, ybr/WT
1, ALL	1.157304105	1, ybr/WT
1, ALL	1.100562867	1, ybr/WT
1, ALL	1.015560649	1, ybr/WT
1, ALL	0.942302434	1, ybr/WT
1, ALL	1.047971543	1, ybr/WT
1, ALL	1.374852733	1, ybr/WT
1, ALL	0.865597778	1, ybr/WT
1, ALL	0.872006764	1, ybr/WT
1, ALL	1.086690777	1, ybr/WT
1, ALL	0.971999138	1, ybr/WT
1, ALL	1.059161201	1, ybr/WT
1, ALL	0.930800082	1, ybr/WT
1, ALL	0.926016169	1, ybr/WT
1, ALL	0.951245019	1, ybr/WT
1, ALL	1.002335428	1, ybr/WT
1, ALL	1.10983103	1, ybr/WT
1, ALL	1.104915013	1, ybr/WT
1, ALL	1.038466236	1, ybr/WT
1, ALL	0.782810188	1, ybr/WT
1, ALL	0.968084552	1, ybr/WT
1, ALL	0.968433875	1, ybr/WT
1, ALL	0.968472357	1, ybr/WT
1, ALL	1.071033397	1, ybr/WT
1, ALL	0.770282299	1, ybr/WT
1, ALL	0.957358919	1, ybr/WT
1, ALL	1.011816072	1, ybr/WT
1, ALL	0.944302806	1, ybr/WT
1, ALL	0.970458135	1, ybr/WT
1, ALL	0.699824439	1, ybr/WT
1, ALL	1.133375933	1, ybr/WT
1, ALL	0.668000949	1, ybr/WT
1, ALL	1.04301446	1, ybr/WT
1, ALL	0.971653803	1, ybr/WT
1, ALL	0.973805497	1, ybr/WT
1, ALL	1.130617654	1, ybr/WT
1, ALL	1.109987708	1, ybr/WT
1, ALL	1.177600675	1, ybr/WT
1, ALL	0.732760067	1, ybr/WT
1, ALL	0.877414494	1, ybr/WT
1, ALL	1.006200065	1, ybr/WT
1, ALL	0.910306881	1, ybr/WT
1, ALL	1.246560474	1, ybr/WT
1, ALL	0.989741749	1, ybr/WT
1, ALL	1.162862751	1, ybr/WT
1, ALL	1.062369882	1, ybr/WT
1, ALL	1.036613423	1, ybr/WT
1, ALL	0.88237715	1, ybr/WT
1, ALL	0.949802495	1, ybr/WT
1, ALL	1.072623891	1, ybr/WT
1, ALL	1.215643776	1, ybr/WT
1, ALL	1.418388196	1, ybr/WT
1, ALL	1.15141056	1, ybr/WT
1, ALL	1.261884605	1, ybr/WT
1, ALL	1.007133033	1, ybr/WT
1, ALL	1.450060843	1, ybr/WT
1, ALL	1.111824126	1, ybr/WT
1, ALL	1.095330815	1, ybr/WT
1, ALL	0.990908542	1, ybr/WT
1, ALL	1.047136612	1, ybr/WT
1, ALL	0.82985656	1, ybr/WT
1, ALL	0.958044955	1, ybr/WT
1, ALL	1.098666985	1, ybr/WT
1, ALL	0.899610829	1, ybr/WT
1, ALL	1.019887083	1, ybr/WT
1, ALL	1.002654763	1, ybr/WT
1, ALL	1.084632758	1, ybr/WT
1, ALL	0.837773026	1, ybr/WT
1, ALL	1.002487588	1, ybr/WT
1, ALL	1.083238699	1, ybr/WT
1, ALL	0.98714835	1, ybr/WT
1, ALL	1.074864676	1, ybr/WT
1, ALL	0.775018685	1, ybr/WT
1, ALL	0.94256453	1, ybr/WT
1, ALL	0.993908079	1, ybr/WT
1, ALL	1.087714263	1, ybr/WT
1, ALL	1.097247497	1, ybr/WT
1, ALL	0.975354056	1, ybr/WT
1, ALL	1.036917427	1, ybr/WT
1, ALL	0.912646177	1, ybr/WT
1, ALL	0.793581942	1, ybr/WT
1, ALL	1.134992745	1, ybr/WT
1, ALL	1.056284754	1, ybr/WT
1, ALL	1.028805452	1, ybr/WT
1, ALL	0.820154458	1, ybr/WT
1, ALL	1.013999428	1, ybr/WT
1, ALL	0.837370122	1, ybr/WT
1, ALL	1.030120413	1, ybr/WT
1, ALL	0.857724589	1, ybr/WT
1, ALL	1.198292988	1, ybr/WT
1, ALL	1.14530442	1, ybr/WT
1, ALL	0.775568437	1, ybr/WT
1, ALL	0.938073229	1, ybr/WT
1, ALL	0.827610967	1, ybr/WT
1, ALL	1.029454517	1, ybr/WT
1, ALL	1.02219436	1, ybr/WT
1, ALL	1.0400666	1, ybr/WT
1, ALL	1.214586236	1, ybr/WT
1, ALL	1.113736717	1, ybr/WT
1, ALL	1.071312404	1, ybr/WT
1, ALL	0.981259984	1, ybr/WT
1, ALL	1.101549979	1, ybr/WT
1, ALL	0.962446825	1, ybr/WT
1, ALL	1.144608132	1, ybr/WT
1, ALL	1.040370583	1, ybr/WT
1, ALL	1.073593036	1, ybr/WT
1, ALL	0.952690011	1, ybr/WT
1, ALL	0.975690309	1, ybr/WT
1, ALL	1.091520327	1, ybr/WT
1, ALL	1.057138944	1, ybr/WT
1, ALL	0.771835467	1, ybr/WT
1, ALL	1.094389048	1, ybr/WT
1, ALL	1.138860918	1, ybr/WT
1, ALL	1.05907123	1, ybr/WT
1, ALL	1.004977779	1, ybr/WT
1, ALL	1.020670001	1, ybr/WT
1, ALL	1.089497248	1, ybr/WT
1, ALL	1.029958962	1, ybr/WT
1, ALL	1.084295572	1, ybr/WT
1, ALL	1.044911017	1, ybr/WT
1, ALL	0.980724957	1, ybr/WT
1, ALL	1.049256364	1, ybr/WT
1, ALL	1.033437995	1, ybr/WT
1, ALL	1.088415802	1, ybr/WT
1, ALL	1.020382872	1, ybr/WT
1, ALL	1.143165852	1, ybr/WT
1, ALL	1.11536038	1, ybr/WT
1, ALL	0.779883142	1, ybr/WT
1, ALL	1.198272255	1, ybr/WT
1, ALL	1.521782081	1, ybr/WT
1, ALL	1.075155895	1, ybr/WT
1, ALL	0.894182906	1, ybr/WT
1, ALL	0.896529957	1, ybr/WT
1, ALL	1.454175124	1, ybr/WT
1, ALL	1.259634913	1, ybr/WT
1, ALL	0.823160704	1, ybr/WT
1, ALL	1.076316077	1, ybr/WT
1, ALL	0.987043754	1, ybr/WT
1, ALL	1.241979175	1, ybr/WT
1, ALL	1.127702943	1, ybr/WT
1, ALL	1.061968429	1, ybr/WT
1, ALL	1.049341726	1, ybr/WT
1, ALL	0.960879336	1, ybr/WT
1, ALL	1.045400115	1, ybr/WT
1, ALL	0.986324595	1, ybr/WT
1, ALL	0.962110592	1, ybr/WT
1, ALL	1.113187253	1, ybr/WT
1, ALL	0.817133632	1, ybr/WT
1, ALL	0.928305814	1, ybr/WT
1, ALL	0.982434337	1, ybr/WT
1, ALL	0.953256465	1, ybr/WT
1, ALL	1.057898002	1, ybr/WT
1, ALL	0.817284316	1, ybr/WT
1, ALL	1.222467643	1, ybr/WT
1, ALL	0.949772528	1, ybr/WT
1, ALL	1.014445527	1, ybr/WT
1, ALL	0.944746184	1, ybr/WT
1, ALL	1.002902577	1, ybr/WT
1, ALL	0.968249145	1, ybr/WT
1, ALL	1.079634702	1, ybr/WT
1, ALL	1.024929877	1, ybr/WT
1, ALL	1.043821783	1, ybr/WT
1, ALL	1.282006504	1, ybr/WT
1, ALL	1.138409738	1, ybr/WT
1, ALL	0.832173313	1, ybr/WT
1, ALL	1.065161103	1, ybr/WT
1, ALL	0.988073875	1, ybr/WT
1, ALL	0.914740388	1, ybr/WT
1, ALL	0.987240093	1, ybr/WT
1, ALL	0.997406938	1, ybr/WT
1, ALL	0.732471301	1, ybr/WT
1, ALL	1.131736133	1, ybr/WT
1, ALL	1.550941085	1, ybr/WT
1, ALL	0.966459755	1, ybr/WT
1, ALL	1.050651991	1, ybr/WT
1, ALL	1.094216097	1, ybr/WT
1, ALL	0.679317629	1, ybr/WT
1, ALL	1.165223588	1, ybr/WT
1, ALL	1.096092908	1, ybr/WT
1, ALL	1.080337081	1, ybr/WT
1, ALL	1.100455913	1, ybr/WT
1, ALL	1.313042126	1, ybr/WT
1, ALL	0.910306881	1, ybr/WT
1, ALL	0.946586709	1, ybr/WT
1, ALL	1.031934572	1, ybr/WT
1, ALL	0.94738106	1, ybr/WT
1, ALL	0.77910474	1, ybr/WT
1, ALL	0.969531258	1, ybr/WT
1, ALL	1.052647224	1, ybr/WT
1, ALL	1.123719266	1, ybr/WT
1, ALL	1.034082512	1, ybr/WT
1, ALL	1.076627291	1, ybr/WT
1, ALL	1.1516967	1, ybr/WT
1, ALL	1.178192949	1, ybr/WT
1, ALL	0.951285312	1, ybr/WT
1, ALL	1.027171056	1, ybr/WT
1, ALL	1.00159948	1, ybr/WT
1, ALL	1.216227203	1, ybr/WT
1, ALL	0.907126096	1, ybr/WT
1, ALL	0.999915891	1, ybr/WT
1, ALL	1.064390731	1, ybr/WT
1, ALL	0.986367002	1, ybr/WT
1, ALL	1.022877474	1, ybr/WT
1, ALL	1.009811104	1, ybr/WT
1, ALL	1.220578031	1, ybr/WT
1, ALL	0.923539075	1, ybr/WT
1, ALL	1.119588444	1, ybr/WT
1, ALL	1.071458269	1, ybr/WT
1, ALL	0.993771442	1, ybr/WT
1, ALL	1.133304521	1, ybr/WT
1, ALL	1.130320124	1, ybr/WT
1, ALL	1.071144682	1, ybr/WT
1, ALL	0.998352342	1, ybr/WT
1, ALL	0.985255587	1, ybr/WT
1, ALL	1.525071056	1, ybr/WT
1, ALL	0.529670702	1, ybr/WT
1, ALL	1.072528826	1, ybr/WT
1, ALL	1.676405421	1, ybr/WT
1, ALL	1.375794004	1, ybr/WT
1, ALL	0.900165404	1, ybr/WT
1, ALL	1.138150242	1, ybr/WT
1, ALL	1.152615657	1, ybr/WT
1, ALL	1.068406558	1, ybr/WT
1, ALL	1.048065452	1, ybr/WT
1, ALL	1.15582995	1, ybr/WT
1, ALL	1.293514499	1, ybr/WT
1, ALL	1.001033455	1, ybr/WT
1, ALL	1.072498963	1, ybr/WT
1, ALL	1.082848012	1, ybr/WT
1, ALL	0.917156733	1, ybr/WT
1, ALL	1.076796183	1, ybr/WT
1, ALL	0.961694032	1, ybr/WT
1, ALL	0.998489156	1, ybr/WT
1, ALL	1.042288403	1, ybr/WT
1, ALL	1.046976159	1, ybr/WT
1, ALL	1.186630376	1, ybr/WT
1, ALL	0.910306881	1, ybr/WT
1, ALL	1.083427802	1, ybr/WT
1, ALL	1.003860451	1, ybr/WT
1, ALL	1.020467217	1, ybr/WT
1, ALL	0.527467378	1, ybr/WT
1, ALL	1.331558306	1, ybr/WT
1, ALL	0.984467987	1, ybr/WT
1, ALL	0.422829569	1, ybr/WT
1, ALL	1.001377339	1, ybr/WT
1, ALL	0.779313369	1, ybr/WT
1, ALL	0.999284733	1, ybr/WT
1, ALL	0.578613362	1, ybr/WT
1, ALL	0.916297567	1, ybr/WT
1, ALL	1.257127833	1, ybr/WT
1, ALL	1.014149678	1, ybr/WT
1, ALL	0.930304954	1, ybr/WT
1, ALL	0.978247993	1, ybr/WT
1, ALL	0.977081568	1, ybr/WT
1, ALL	0.980022236	1, ybr/WT
1, ALL	0.880341223	1, ybr/WT
1, ALL	1.151157682	1, ybr/WT
1, ALL	1.011158696	1, ybr/WT
1, ALL	0.976067293	1, ybr/WT
1, ALL	0.739022394	1, ybr/WT
1, ALL	0.458517586	1, ybr/WT
1, ALL	1.011414765	1, ybr/WT
1, ALL	0.631840619	1, ybr/WT
1, ALL	1.051236404	1, ybr/WT
1, ALL	0.939735054	1, ybr/WT
1, ALL	0.924363336	1, ybr/WT
1, ALL	1.838788911	1, ybr/WT
1, ALL	1.021007454	1, ybr/WT
1, ALL	0.914202062	1, ybr/WT
1, ALL	1.046058392	1, ybr/WT
1, ALL	0.982351204	1, ybr/WT
1, ALL	1.323816905	1, ybr/WT
1, ALL	0.976069371	1, ybr/WT
1, ALL	1.974895412	1, ybr/WT
1, ALL	1.06716543	1, ybr/WT
1, ALL	2.010201318	1, ybr/WT
1, ALL	0.939396625	1, ybr/WT
1, ALL	1.018019401	1, ybr/WT
1, ALL	0.853799357	1, ybr/WT
1, ALL	1.034626279	1, ybr/WT
1, ALL	0.975679348	1, ybr/WT
1, ALL	1.074443864	1, ybr/WT
1, ALL	0.994597174	1, ybr/WT
1, ALL	1.173655505	1, ybr/WT
1, ALL	0.984020339	1, ybr/WT
1, ALL	1.014827019	1, ybr/WT
1, ALL	1.159736599	1, ybr/WT
1, ALL	1.269079373	1, ybr/WT
1, ALL	0.734390011	1, ybr/WT
1, ALL	1.085178319	1, ybr/WT
1, ALL	0.874812842	1, ybr/WT
1, ALL	1.339159392	1, ybr/WT
1, ALL	0.96325142	1, ybr/WT
1, ALL	0.968252359	1, ybr/WT
1, ALL	1.39155408	1, ybr/WT
1, ALL	1.030992534	1, ybr/WT
1, ALL	1.040869734	1, ybr/WT
1, ALL	0.873249172	1, ybr/WT
1, ALL	1.023743967	1, ybr/WT
1, ALL	1.026250833	1, ybr/WT
1, ALL	1.038536091	1, ybr/WT
1, ALL	0.973728603	1, ybr/WT
1, ALL	0.957427106	1, ybr/WT
1, ALL	1.041707335	1, ybr/WT
1, ALL	1.100825511	1, ybr/WT
1, ALL	1.157304105	1, ybr/WT
1, ALL	1.093266136	1, ybr/WT
1, ALL	0.868621191	1, ybr/WT
1, ALL	1.026880092	1, ybr/WT
1, ALL	0.987313113	1, ybr/WT
1, ALL	1.154237087	1, ybr/WT
1, ALL	1.188823086	1, ybr/WT
1, ALL	1.176175059	1, ybr/WT
1, ALL	0.968398074	1, ybr/WT
1, ALL	1.015877336	1, ybr/WT
1, ALL	0.97561846	1, ybr/WT
1, ALL	1.309999793	1, ybr/WT
1, ALL	1.084380733	1, ybr/WT
1, ALL	1.010378866	1, ybr/WT
1, ALL	1.075338741	1, ybr/WT
1, ALL	1.012199527	1, ybr/WT
1, ALL	0.961581591	1, ybr/WT
1, ALL	0.958929893	1, ybr/WT
1, ALL	1.04862797	1, ybr/WT
1, ALL	1.085932796	1, ybr/WT
1, ALL	1.008999306	1, ybr/WT
1, ALL	0.998556776	1, ybr/WT
1, ALL	1.202828724	1, ybr/WT
1, ALL	0.9537647	1, ybr/WT
1, ALL	1.162546897	1, ybr/WT
1, ALL	0.942906542	1, ybr/WT
1, ALL	1.025509935	1, ybr/WT
1, ALL	1.11044843	1, ybr/WT
1, ALL	1.013775131	1, ybr/WT
1, ALL	0.996900715	1, ybr/WT
1, ALL	1.36495905	1, ybr/WT
1, ALL	1.081209174	1, ybr/WT
1, ALL	0.952341131	1, ybr/WT
1, ALL	1.058527889	1, ybr/WT
1, ALL	1.010562038	1, ybr/WT
1, ALL	0.967867129	1, ybr/WT
1, ALL	1.157826397	1, ybr/WT
1, ALL	0.990064733	1, ybr/WT
1, ALL	1.004977779	1, ybr/WT
1, ALL	1.052750439	1, ybr/WT
1, ALL	0.97443763	1, ybr/WT
1, ALL	1.056481675	1, ybr/WT
1, ALL	1.003388321	1, ybr/WT
1, ALL	0.916231113	1, ybr/WT
1, ALL	0.994701834	1, ybr/WT
1, ALL	0.886703455	1, ybr/WT
1, ALL	1.077889729	1, ybr/WT
1, ALL	0.947727551	1, ybr/WT
1, ALL	1.059949863	1, ybr/WT
1, ALL	1.070344138	1, ybr/WT
1, ALL	1.005244329	1, ybr/WT
1, ALL	0.939859449	1, ybr/WT
1, ALL	0.97885469	1, ybr/WT
1, ALL	0.97314486	1, ybr/WT
1, ALL	0.978536893	1, ybr/WT
1, ALL	1.018386427	1, ybr/WT
1, ALL	1.070988971	1, ybr/WT
1, ALL	1.069394622	1, ybr/WT
1, ALL	0.987788892	1, ybr/WT
1, ALL	0.973974909	1, ybr/WT
1, ALL	1.06485429	1, ybr/WT
1, ALL	0.977443956	1, ybr/WT
1, ALL	0.326926194	1, ybr/WT
1, ALL	1.101705379	1, ybr/WT
1, ALL	1.30676726	1, ybr/WT
1, ALL	1.112410692	1, ybr/WT
1, ALL	1.230000098	1, ybr/WT
1, ALL	1.2187396	1, ybr/WT
1, ALL	1.016740031	1, ybr/WT
1, ALL	0.994213329	1, ybr/WT
1, ALL	1.107020566	1, ybr/WT
1, ALL	0.761493848	1, ybr/WT
1, ALL	1.018196863	1, ybr/WT
1, ALL	1.03171785	1, ybr/WT
1, ALL	1.150166867	1, ybr/WT
1, ALL	1.010641121	1, ybr/WT
1, ALL	0.800556028	1, ybr/WT
1, ALL	1.148213735	1, ybr/WT
1, ALL	1.634714653	1, ybr/WT
1, ALL	1.05097891	1, ybr/WT
1, ALL	1.143096122	1, ybr/WT
1, ALL	1.051038889	1, ybr/WT
1, ALL	1.522555381	1, ybr/WT
1, ALL	0.999225757	1, ybr/WT
1, ALL	1.04672206	1, ybr/WT
1, ALL	1.146915168	1, ybr/WT
1, ALL	1.219835449	1, ybr/WT
1, ALL	1.059721886	1, ybr/WT
1, ALL	1.098437845	1, ybr/WT
1, ALL	1.04311871	1, ybr/WT
1, ALL	1.385421921	1, ybr/WT
1, ALL	1.021533046	1, ybr/WT
1, ALL	0.992293784	1, ybr/WT
1, ALL	1.268262585	1, ybr/WT
1, ALL	1.01991968	1, ybr/WT
1, ALL	1.061966525	1, ybr/WT
1, ALL	0.880899978	1, ybr/WT
1, ALL	1.223371666	1, ybr/WT
1, ALL	1.04521993	1, ybr/WT
1, ALL	1.074074229	1, ybr/WT
1, ALL	0.988204524	1, ybr/WT
1, ALL	0.963995751	1, ybr/WT
1, ALL	1.015948198	1, ybr/WT
1, ALL	1.271138895	1, ybr/WT
1, ALL	1.110043625	1, ybr/WT
1, ALL	0.867094818	1, ybr/WT
1, ALL	0.164047226	1, ybr/WT
1, ALL	0.93508074	1, ybr/WT
1, ALL	0.972944814	1, ybr/WT
1, ALL	1.2296979	1, ybr/WT
1, ALL	0.793734563	1, ybr/WT
1, ALL	1.015759295	1, ybr/WT
1, ALL	0.940871991	1, ybr/WT
1, ALL	1.096835504	1, ybr/WT
1, ALL	0.974014703	1, ybr/WT
1, ALL	0.594511821	1, ybr/WT
1, ALL	1.021475696	1, ybr/WT
1, ALL	1.476959098	1, ybr/WT
1, ALL	1.621210316	1, ybr/WT
1, ALL	1.228328695	1, ybr/WT
1, ALL	1.053824213	1, ybr/WT
1, ALL	0.996999856	1, ybr/WT
1, ALL	0.972230939	1, ybr/WT
1, ALL	1.309999793	1, ybr/WT
1, ALL	1.331029969	1, ybr/WT
1, ALL	1.053435097	1, ybr/WT
1, ALL	0.933214204	1, ybr/WT
1, ALL	0.977150263	1, ybr/WT
1, ALL	1.177180448	1, ybr/WT
1, ALL	1.06698308	1, ybr/WT
1, ALL	1.034981855	1, ybr/WT
1, ALL	1.066167734	1, ybr/WT
1, ALL	0.799348024	1, ybr/WT
1, ALL	0.984745049	1, ybr/WT
1, ALL	1.06141538	1, ybr/WT
1, ALL	1.032362104	1, ybr/WT
1, ALL	0.950079565	1, ybr/WT
1, ALL	0.947085779	1, ybr/WT
1, ALL	1.066009721	1, ybr/WT
1, ALL	1.0747051	1, ybr/WT
1, ALL	1.092176499	1, ybr/WT
1, ALL	1.090133703	1, ybr/WT
1, ALL	0.973276478	1, ybr/WT
1, ALL	1.141789176	1, ybr/WT
1, ALL	0.839440048	1, ybr/WT
1, ALL	1.016840845	1, ybr/WT
1, ALL	1.037464458	1, ybr/WT
1, ALL	0.998370992	1, ybr/WT
1, ALL	1.044480585	1, ybr/WT
1, ALL	1.135895395	1, ybr/WT
1, ALL	0.862475579	1, ybr/WT
1, ALL	1.116154636	1, ybr/WT
1, ALL	1.011082125	1, ybr/WT
1, ALL	1.046027751	1, ybr/WT
1, ALL	0.925640282	1, ybr/WT
1, ALL	1.248632972	1, ybr/WT
1, ALL	1.193643052	1, ybr/WT
1, ALL	1.447112308	1, ybr/WT
1, ALL	0.772080533	1, ybr/WT
1, ALL	1.141556913	1, ybr/WT
1, ALL	1.150387557	1, ybr/WT
1, ALL	0.832274591	1, ybr/WT
1, ALL	1.147189237	1, ybr/WT
1, ALL	1.066599344	1, ybr/WT
1, ALL	0.900556123	1, ybr/WT
1, ALL	2.072883287	1, ybr/WT
1, ALL	0.500608125	1, ybr/WT
1, ALL	1.03205448	1, ybr/WT
1, ALL	1.023145468	1, ybr/WT
1, ALL	1.092776158	1, ybr/WT
1, ALL	0.980617766	1, ybr/WT
1, ALL	1.239987244	1, ybr/WT
1, ALL	0.851478118	1, ybr/WT
1, ALL	0.97807386	1, ybr/WT
1, ALL	1.150664794	1, ybr/WT
1, ALL	0.985650528	1, ybr/WT
1, ALL	0.993411201	1, ybr/WT
1, ALL	0.959675196	1, ybr/WT
1, ALL	0.990295724	1, ybr/WT
1, ALL	1.112400152	1, ybr/WT
1, ALL	1.116992398	1, ybr/WT
1, ALL	0.799632949	1, ybr/WT
1, ALL	0.745610102	1, ybr/WT
1, ALL	1.008853451	1, ybr/WT
1, ALL	1.132627195	1, ybr/WT
1, ALL	1.074002442	1, ybr/WT
1, ALL	1.405673116	1, ybr/WT
1, ALL	1.040517945	1, ybr/WT
1, ALL	0.543656258	1, ybr/WT
1, ALL	1.011340167	1, ybr/WT
1, ALL	0.955380704	1, ybr/WT
1, ALL	1.132579969	1, ybr/WT
1, ALL	1.148069767	1, ybr/WT
1, ALL	1.182422081	1, ybr/WT
1, ALL	0.873180174	1, ybr/WT
1, ALL	1.249415745	1, ybr/WT
1, ALL	1.020918573	1, ybr/WT
1, ALL	1.210189934	1, ybr/WT
1, ALL	0.845890206	1, ybr/WT
1, ALL	1.02808813	1, ybr/WT
1, ALL	1.014333188	1, ybr/WT
1, ALL	0.910297138	1, ybr/WT
1, ALL	1.017787911	1, ybr/WT
1, ALL	1.244919698	1, ybr/WT
1, ALL	0.971259897	1, ybr/WT
1, ALL	0.978269747	1, ybr/WT
1, ALL	0.922085651	1, ybr/WT
1, ALL	1.130102336	1, ybr/WT
1, ALL	1.149274573	1, ybr/WT
1, ALL	1.098665397	1, ybr/WT
1, ALL	0.967136344	1, ybr/WT
1, ALL	0.844440062	1, ybr/WT
1, ALL	0.926159905	1, ybr/WT
1, ALL	0.957430092	1, ybr/WT
1, ALL	0.9654421	1, ybr/WT
1, ALL	0.85306676	1, ybr/WT
1, ALL	1.193108461	1, ybr/WT
1, ALL	0.619034881	1, ybr/WT
1, ALL	1.160540174	1, ybr/WT
1, ALL	1.030518497	1, ybr/WT
1, ALL	1.099652337	1, ybr/WT
1, ALL	1.107696299	1, ybr/WT
1, ALL	0.881527819	1, ybr/WT
1, ALL	1.145794623	1, ybr/WT
1, ALL	1.126725802	1, ybr/WT
1, ALL	1.458950415	1, ybr/WT
1, ALL	1.642346474	1, ybr/WT
1, ALL	1.507149671	1, ybr/WT
1, ALL	1.057614997	1, ybr/WT
1, ALL	1.430209238	1, ybr/WT
1, ALL	1.121168885	1, ybr/WT
1, ALL	1.049953047	1, ybr/WT
1, ALL	0.944929347	1, ybr/WT
1, ALL	1.227778794	1, ybr/WT
1, ALL	1.127063619	1, ybr/WT
1, ALL	0.870721805	1, ybr/WT
1, ALL	1.44089951	1, ybr/WT
1, ALL	0.948708438	1, ybr/WT
1, ALL	1.501865341	1, ybr/WT
1, ALL	0.933055146	1, ybr/WT
1, ALL	0.939732817	1, ybr/WT
1, ALL	0.992381655	1, ybr/WT
1, ALL	0.97561846	1, ybr/WT
1, ALL	0.947338788	1, ybr/WT
1, ALL	1.094007091	1, ybr/WT
1, ALL	0.981323425	1, ybr/WT
1, ALL	1.098953718	1, ybr/WT
1, ALL	0.9982508	1, ybr/WT
1, ALL	1.118744957	1, ybr/WT
1, ALL	0.951216176	1, ybr/WT
1, ALL	0.968183348	1, ybr/WT
1, ALL	1.124446246	1, ybr/WT
1, ALL	0.99453456	1, ybr/WT
1, ALL	1.173311998	1, ybr/WT
1, ALL	0.958186092	1, ybr/WT
1, ALL	1.078346579	1, ybr/WT
1, ALL	1.126781228	1, ybr/WT
1, ALL	0.986332115	1, ybr/WT
1, ALL	1.158073758	1, ybr/WT
1, ALL	1.004441792	1, ybr/WT
1, ALL	1.062264837	1, ybr/WT
1, ALL	1.098958367	1, ybr/WT
1, ALL	1.139338761	1, ybr/WT
1, ALL	1.057972225	1, ybr/WT
1, ALL	0.850823093	1, ybr/WT
1, ALL	1.50911197	1, ybr/WT
1, ALL	1.07627587	1, ybr/WT
1, ALL	1.043523939	1, ybr/WT
1, ALL	1.028051616	1, ybr/WT
1, ALL	0.879525693	1, ybr/WT
1, ALL	0.967799221	1, ybr/WT
1, ALL	1.260004169	1, ybr/WT
1, ALL	1.06556198	1, ybr/WT
1, ALL	1.157304105	1, ybr/WT
1, ALL	2.965542918	1, ybr/WT
1, ALL	1.067943802	1, ybr/WT
1, ALL	0.951308147	1, ybr/WT
1, ALL	1.069967599	1, ybr/WT
1, ALL	0.987085381	1, ybr/WT
1, ALL	1.178915882	1, ybr/WT
1, ALL	1.015772617	1, ybr/WT
1, ALL	1.131230038	1, ybr/WT
1, ALL	0.959692631	1, ybr/WT
1, ALL	1.042829586	1, ybr/WT
1, ALL	1.069297106	1, ybr/WT
1, ALL	1.329218764	1, ybr/WT
1, ALL	1.580770828	1, ybr/WT
1, ALL	1.030163505	1, ybr/WT
1, ALL	0.843423594	1, ybr/WT
1, ALL	0.965196991	1, ybr/WT
1, ALL	1.088762632	1, ybr/WT
1, ALL	1.365009279	1, ybr/WT
1, ALL	1.316821898	1, ybr/WT
1, ALL	1.158264929	1, ybr/WT
1, ALL	1.006408972	1, ybr/WT
1, ALL	1.002896991	1, ybr/WT
1, ALL	0.953414289	1, ybr/WT
1, ALL	1.063153953	1, ybr/WT
1, ALL	1.019804416	1, ybr/WT
1, ALL	1.056452002	1, ybr/WT
1, ALL	1.127523464	1, ybr/WT
1, ALL	1.046865005	1, ybr/WT
1, ALL	1.127127289	1, ybr/WT
1, ALL	1.055734858	1, ybr/WT
1, ALL	1.055806578	1, ybr/WT
1, ALL	0.932200603	1, ybr/WT
1, ALL	1.255317544	1, ybr/WT
1, ALL	1.237192916	1, ybr/WT
1, ALL	1.122506809	1, ybr/WT
1, ALL	1.031320012	1, ybr/WT
1, ALL	1.000492516	1, ybr/WT
1, ALL	1.077493024	1, ybr/WT
1, ALL	1.020948585	1, ybr/WT
1, ALL	0.758534933	1, ybr/WT
1, ALL	1.10851144	1, ybr/WT
1, ALL	0.981723554	1, ybr/WT
1, ALL	0.948096139	1, ybr/WT
1, ALL	1.108622635	1, ybr/WT
1, ALL	0.866329545	1, ybr/WT
1, ALL	1.045058881	1, ybr/WT
1, ALL	0.970006682	1, ybr/WT
1, ALL	1.121842831	1, ybr/WT
1, ALL	1.374873985	1, ybr/WT
1, ALL	0.970006682	1, ybr/WT
1, ALL	0.586589771	1, ybr/WT
1, ALL	0.957086573	1, ybr/WT
1, ALL	0.97561846	1, ybr/WT
1, ALL	1.089569927	1, ybr/WT
1, ALL	0.974747838	1, ybr/WT
1, ALL	1.159071446	1, ybr/WT
1, ALL	1.168409293	1, ybr/WT
1, ALL	0.900890537	1, ybr/WT
1, ALL	1.030824837	1, ybr/WT
1, ALL	1.105905483	1, ybr/WT
1, ALL	1.030478463	1, ybr/WT
1, ALL	0.964202917	1, ybr/WT
1, ALL	1.046058392	1, ybr/WT
1, ALL	1.006724113	1, ybr/WT
1, ALL	1.007510051	1, ybr/WT
1, ALL	1.019972572	1, ybr/WT
1, ALL	0.85455653	1, ybr/WT
1, ALL	0.99372908	1, ybr/WT
1, ALL	0.884141015	1, ybr/WT
1, ALL	1.013491581	1, ybr/WT
1, ALL	0.938776395	1, ybr/WT
1, ALL	0.809272277	1, ybr/WT
1, ALL	0.826856738	1, ybr/WT
1, ALL	0.980830609	1, ybr/WT
1, ALL	0.745422133	1, ybr/WT
1, ALL	0.941787503	1, ybr/WT
1, ALL	0.908979056	1, ybr/WT
1, ALL	0.929835546	1, ybr/WT
1, ALL	1.203942375	1, ybr/WT
1, ALL	1.033749253	1, ybr/WT
1, ALL	1.032105668	1, ybr/WT
1, ALL	1.102747448	1, ybr/WT
1, ALL	1.008507507	1, ybr/WT
1, ALL	0.581814156	1, ybr/WT
1, ALL	1.071916091	1, ybr/WT
1, ALL	1.037330967	1, ybr/WT
1, ALL	0.994585714	1, ybr/WT
1, ALL	1.040200027	1, ybr/WT
1, ALL	1.121506363	1, ybr/WT
1, ALL	0.892867987	1, ybr/WT
1, ALL	0.939517903	1, ybr/WT
1, ALL	1.024311339	1, ybr/WT
1, ALL	0.965914049	1, ybr/WT
1, ALL	1.054468722	1, ybr/WT
1, ALL	1.02667251	1, ybr/WT
1, ALL	0.99132658	1, ybr/WT
1, ALL	1.238720975	1, ybr/WT
2, 60S	0.808957537	1, ybr/WT
2, 60S	0.977539404	1, ybr/WT
2, 60S	0.871589238	1, ybr/WT
2, 60S	0.952386058	1, ybr/WT
2, 60S	0.869413217	1, ybr/WT
2, 60S	0.875173308	1, ybr/WT
2, 60S	0.942201912	1, ybr/WT
2, 60S	0.992722776	1, ybr/WT
2, 60S	0.917100542	1, ybr/WT
2, 60S	0.950365388	1, ybr/WT
2, 60S	0.94926065	1, ybr/WT
2, 60S	0.893265689	1, ybr/WT
2, 60S	0.94264995	1, ybr/WT
2, 60S	0.938776395	1, ybr/WT
2, 60S	0.939004189	1, ybr/WT
2, 60S	0.939004189	1, ybr/WT
2, 60S	0.961546357	1, ybr/WT
2, 60S	0.901021958	1, ybr/WT
2, 60S	0.871706975	1, ybr/WT
2, 60S	0.953420044	1, ybr/WT
2, 60S	0.867180281	1, ybr/WT
2, 60S	1.048634488	1, ybr/WT
2, 60S	0.920755841	1, ybr/WT
2, 60S	0.945083545	1, ybr/WT
2, 60S	0.905036378	1, ybr/WT
2, 60S	0.907567789	1, ybr/WT
2, 60S	0.921533187	1, ybr/WT
2, 60S	0.756215331	1, ybr/WT
2, 60S	0.816007822	1, ybr/WT
2, 60S	0.942928693	1, ybr/WT
2, 60S	0.952688355	1, ybr/WT
2, 60S	0.959977915	1, ybr/WT
2, 60S	0.893504917	1, ybr/WT
2, 60S	0.936106645	1, ybr/WT
2, 60S	0.995683219	1, ybr/WT
2, 60S	1.08306663	1, ybr/WT
2, 60S	0.931000828	1, ybr/WT
2, 60S	0.920640505	1, ybr/WT
2, 60S	0.913484004	1, ybr/WT
2, 60S	0.921508286	1, ybr/WT
2, 60S	0.964202917	1, ybr/WT
2, 60S	0.916297567	1, ybr/WT
2, 60S	0.947833636	1, ybr/WT
2, 60S	0.937155827	1, ybr/WT
2, 60S	0.933217336	1, ybr/WT
2, 60S	0.837773026	1, ybr/WT
2, 60S	1.002487588	1, ybr/WT
2, 60S	0.94256453	1, ybr/WT
2, 60S	0.938073229	1, ybr/WT
2, 60S	0.827610967	1, ybr/WT
2, 60S	0.928305814	1, ybr/WT
2, 60S	0.917156733	1, ybr/WT
2, 60S	0.916297567	1, ybr/WT
2, 60S	0.939396625	1, ybr/WT
2, 60S	0.975679348	1, ybr/WT
2, 60S	0.850823093	1, ybr/WT
2, 60S	1.105905483	1, ybr/WT
2, 60S	0.964202917	1, ybr/WT
2, 60S	0.938776395	1, ybr/WT
3, 40S	0.955461499	1, ybr/WT
3, 40S	0.87730312	1, ybr/WT
3, 40S	0.957013732	1, ybr/WT
3, 40S	0.955011996	1, ybr/WT
3, 40S	0.959047752	1, ybr/WT
3, 40S	0.882725372	1, ybr/WT
3, 40S	0.942728465	1, ybr/WT
3, 40S	0.971991854	1, ybr/WT
3, 40S	0.971991854	1, ybr/WT
3, 40S	0.826856738	1, ybr/WT
3, 40S	0.898366326	1, ybr/WT
3, 40S	0.908979056	1, ybr/WT
3, 40S	0.941787503	1, ybr/WT
3, 40S	0.93478336	1, ybr/WT
3, 40S	0.958277009	1, ybr/WT
3, 40S	0.769711469	1, ybr/WT
3, 40S	0.878597343	1, ybr/WT
3, 40S	0.959268829	1, ybr/WT
3, 40S	0.956243152	1, ybr/WT
3, 40S	0.930765275	1, ybr/WT
3, 40S	0.93199935	1, ybr/WT
3, 40S	0.941143844	1, ybr/WT
3, 40S	0.87730312	1, ybr/WT
3, 40S	0.993075928	1, ybr/WT
3, 40S	0.916541717	1, ybr/WT
3, 40S	0.963754883	1, ybr/WT
3, 40S	0.934545594	1, ybr/WT
3, 40S	0.961262324	1, ybr/WT
3, 40S	0.898037836	1, ybr/WT
3, 40S	0.927389309	1, ybr/WT
3, 40S	0.938345945	1, ybr/WT
3, 40S	0.927389309	1, ybr/WT
3, 40S	0.946821827	1, ybr/WT
3, 40S	0.85651402	1, ybr/WT
3, 40S	0.85651402	1, ybr/WT
3, 40S	0.946878308	1, ybr/WT
3, 40S	0.984709987	1, ybr/WT
3, 40S	0.954795073	1, ybr/WT
3, 40S	0.967136344	1, ybr/WT
3, 40S	0.949802495	1, ybr/WT
3, 40S	1.047136612	1, ybr/WT
3, 40S	0.914202062	1, ybr/WT
3, 40S	0.967136344	1, ybr/WT
3, 40S	0.884141015	1, ybr/WT
3, 40S	0.826856738	1, ybr/WT
3, 40S	0.941787503	1, ybr/WT
3, 40S	0.908979056	1, ybr/WT
1, ALL	1.046148257	2, OE/WT
1, ALL	1.054343636	2, OE/WT
1, ALL	0.938117794	2, OE/WT
1, ALL	0.810385022	2, OE/WT
1, ALL	1.196652539	2, OE/WT
[truncated: 1,989 more rows]
