# Supplementary material for: Receptor-mediated cargo hitchhiking on bulk autophagy
Source: EMBO J. 2024 May 16;43(15):3. doi: 10.1038/s44318-024-00091-8 (PMC11294605; doi:10.1038/s44318-024-00091-8)
Supplement: Supplementary file 11 — Source data Fig. 5 [file 44318_2024_91_MOESM11_ESM.zip › EMBOJ-2023-115374R1_SourceDataForFig5/5B/5B.csv]

Sample	Value
01, 1-144, T	NA
02, 1-144, S	15.89
03, 1-144, P	38.19
04, 1-42, T	NA
05, 1-42, S	77.77
06, 1-42, P	10.45
07, 43-144, T	NA
08, 43-144, S	4.2
09, 43-144, P	46.89
01, 1-144, T	NA
02, 1-144, S	14.4
03, 1-144, P	26.98
04, 1-42, T	NA
05, 1-42, S	75
06, 1-42, P	19.25
07, 43-144, T	NA
08, 43-144, S	8.34
09, 43-144, P	52.1
01, 1-144, T	NA
02, 1-144, S	24.53
03, 1-144, P	78.15
04, 1-42, T	NA
05, 1-42, S	63.12
06, 1-42, P	9.57
07, 43-144, T	NA
08, 43-144, S	10.18
09, 43-144, P	68.18
