# Supplementary material for: Receptor-mediated cargo hitchhiking on bulk autophagy
Source: EMBO J. 2024 May 16;43(15):3. doi: 10.1038/s44318-024-00091-8 (PMC11294605; doi:10.1038/s44318-024-00091-8)
Supplement: Supplementary file 12 — Source data Fig. 6 [file 44318_2024_91_MOESM12_ESM.zip]

Archive with 24 entries (19 files):
- EMBOJ-2023-115374R1_SourceDataForFig6/
- EMBOJ-2023-115374R1_SourceDataForFig6/6F/
- EMBOJ-2023-115374R1_SourceDataForFig6/.DS_Store
- __MACOSX/EMBOJ-2023-115374R1_SourceDataForFig6/._.DS_Store
- EMBOJ-2023-115374R1_SourceDataForFig6/6B/
- EMBOJ-2023-115374R1_SourceDataForFig6/6E/
- EMBOJ-2023-115374R1_SourceDataForFig6/6C/
- EMBOJ-2023-115374R1_SourceDataForFig6/6F/6F.pdf
- __MACOSX/EMBOJ-2023-115374R1_SourceDataForFig6/6F/._6F.pdf
- EMBOJ-2023-115374R1_SourceDataForFig6/6F/6F.csv
- __MACOSX/EMBOJ-2023-115374R1_SourceDataForFig6/6F/._6F.csv
- EMBOJ-2023-115374R1_SourceDataForFig6/6B/6B.csv
- __MACOSX/EMBOJ-2023-115374R1_SourceDataForFig6/6B/._6B.csv
- EMBOJ-2023-115374R1_SourceDataForFig6/6E/6E.pdf
- __MACOSX/EMBOJ-2023-115374R1_SourceDataForFig6/6E/._6E.pdf
- EMBOJ-2023-115374R1_SourceDataForFig6/6E/6E.csv
- __MACOSX/EMBOJ-2023-115374R1_SourceDataForFig6/6E/._6E.csv
- EMBOJ-2023-115374R1_SourceDataForFig6/6C/1, Hab1.tif
- __MACOSX/EMBOJ-2023-115374R1_SourceDataForFig6/6C/._1, Hab1.tif
- EMBOJ-2023-115374R1_SourceDataForFig6/6C/4, Hab1(1-42)-GBP atg2.tif
- EMBOJ-2023-115374R1_SourceDataForFig6/6C/2, Hab1(1-42)-GBP.tif
- __MACOSX/EMBOJ-2023-115374R1_SourceDataForFig6/6C/._2, Hab1(1-42)-GBP.tif
- EMBOJ-2023-115374R1_SourceDataForFig6/6C/3, Hab1(1-42)-GBP3A.tif
- __MACOSX/EMBOJ-2023-115374R1_SourceDataForFig6/6C/._3, Hab1(1-42)-GBP3A.tif
