# Supplementary material for: Receptor-mediated cargo hitchhiking on bulk autophagy
Source: EMBO J. 2024 May 16;43(15):3. doi: 10.1038/s44318-024-00091-8 (PMC11294605; doi:10.1038/s44318-024-00091-8)
Supplement: Supplementary file 12 — Source data Fig. 6 [file 44318_2024_91_MOESM12_ESM.zip › EMBOJ-2023-115374R1_SourceDataForFig6/6F/6F.csv]

Sample	ATG32	ATG11	Hab1(1-42)-NbALFA	Tom70-mSc-ALFA	Value
1	WT	WT	+	-	7.714648458
2	WT	WT	-	+	10.59311849
3	WT	WT	+	+	16.43176956
4	WT	atg11	-	+	0
5	WT	atg11	+	+	6.222356024
6	atg32	WT	+	-	0
7	atg32	WT	-	+	0.060238375
8	atg32	WT	+	+	9.265103184
9	atg32	atg11	-	+	0
10	atg32	atg11	+	+	4.123319268
1	WT	WT	+	-	7.521955775
2	WT	WT	-	+	4.646351016
3	WT	WT	+	+	12.16087417
4	WT	atg11	-	+	0
5	WT	atg11	+	+	4.720332715
6	atg32	WT	+	-	0
7	atg32	WT	-	+	0
8	atg32	WT	+	+	10.64105479
9	atg32	atg11	-	+	0
10	atg32	atg11	+	+	5.067716494
1	WT	WT	+	-	6.215196025
2	WT	WT	-	+	5.878519922
3	WT	WT	+	+	12.87841385
4	WT	atg11	-	+	0
5	WT	atg11	+	+	3.32065451
6	atg32	WT	+	-	0
7	atg32	WT	-	+	0
8	atg32	WT	+	+	6.974198477
9	atg32	atg11	-	+	0
10	atg32	atg11	+	+	3.162340026
2	WT	WT	-	+	8.908989
3	WT	WT	+	+	14.11351123
1	WT	WT	+	-	9.22556516
7	atg32	WT	-	+	0.323821548
8	atg32	WT	+	+	9.924482406
6	atg32	WT	+	-	0
