# Supplementary material for: Receptor-mediated cargo hitchhiking on bulk autophagy
Source: EMBO J. 2024 May 16;43(15):3. doi: 10.1038/s44318-024-00091-8 (PMC11294605; doi:10.1038/s44318-024-00091-8)
Supplement: Supplementary file 12 — Source data Fig. 6 [file 44318_2024_91_MOESM12_ESM.zip › EMBOJ-2023-115374R1_SourceDataForFig6/6B/6B.csv]

Sample	Units
1, Hab1 R 0 h	6.206223683
1, Hab1 R 0 h	15.03564074
1, Hab1 R 0 h	14.37714421
2, Hab1(1-42)-GBP R 0 h	15.46192738
2, Hab1(1-42)-GBP R 0 h	13.93015248
2, Hab1(1-42)-GBP R 0 h	13.39711331
3, Hab1(1-42)-GBP(3A) R 0 h	15.55905866
3, Hab1(1-42)-GBP(3A) R 0 h	13.95638629
3, Hab1(1-42)-GBP(3A) R 0 h	20.79079799
4, Hab1(1-42)-GBP, atg2 R 0 h	11.69182842
4, Hab1(1-42)-GBP, atg2 R 0 h	13.00670254
4, Hab1(1-42)-GBP, atg2 R 0 h	14.56931081
1, Hab1 R 4 h	24.94064158
1, Hab1 R 4 h	29.38032026
1, Hab1 R 4 h	29.72812234
2, Hab1(1-42)-GBP R 4 h	56.51583406
2, Hab1(1-42)-GBP R 4 h	68.12329483
2, Hab1(1-42)-GBP R 4 h	65.76697819
3, Hab1(1-42)-GBP(3A) R 4 h	34.86978193
3, Hab1(1-42)-GBP(3A) R 4 h	29.49790525
3, Hab1(1-42)-GBP(3A) R 4 h	29.17070862
4, Hab1(1-42)-GBP, atg2 R 4 h	10.47991917
4, Hab1(1-42)-GBP, atg2 R 4 h	11.94984617
4, Hab1(1-42)-GBP, atg2 R 4 h	10.98341875
