# Supplementary material for: Receptor-mediated cargo hitchhiking on bulk autophagy
Source: EMBO J. 2024 May 16;43(15):3. doi: 10.1038/s44318-024-00091-8 (PMC11294605; doi:10.1038/s44318-024-00091-8)
Supplement: Supplementary file 12 — Source data Fig. 6 [file 44318_2024_91_MOESM12_ESM.zip › EMBOJ-2023-115374R1_SourceDataForFig6/6E/6E.csv]

ATG32	Hab1(1-42)-NbALFA	Tom70-mSc-ALFA	Value
WT	+	-	9.22556516
WT	+	+	14.11351123
WT	-	+	8.908989
atg32	+	-	0
atg32	+	+	9.924482406
atg32	-	+	0.323821548
WT	+	-	7.714648458
WT	+	+	16.43176956
WT	-	+	10.59311849
atg32	+	-	0
atg32	+	+	9.265103184
atg32	-	+	0.060238375
WT	+	-	7.521955775
WT	+	+	12.16087417
WT	-	+	4.646351016
atg32	+	-	0
atg32	+	+	10.64105479
atg32	-	+	0
WT	+	-	6.215196025
WT	+	+	12.87841385
WT	-	+	5.878519922
atg32	+	-	0
atg32	+	+	6.974198477
atg32	-	+	0
